# Supplementary material for: Vessels encapsulating tumor clusters promote noninvasive metastasis of hepatocellular carcinoma by shaping an immunosuppressive microenvironment
Source: J Clin Invest. 2026 Jan 6;136(4):e193758. doi: 10.1172/JCI193758 (PMC12904702; doi:10.1172/JCI193758)
Supplement: Supplemental table 1 [file jci-136-193758-s333.xlsx]

## Sheet: Table S1
Supplemental Table 1. The clinical characteristics of 12 HCC cases used for single-cell sequencing. Related to Supplemental Figure 1A-C.
Patient ID	Gender	Age	Vessel type	HBV	Cirrhosis	Ascites	AFP (ng/mL)	Tumot size (cm)	Tumor number	bPVTT	cMVI	Child-Pugh	BCLC stage	dWHO grade
NV762	Male	63	Non-VETC	a-	-	-	6.64	7.3	1	-	-	B	B	G2
NV781	Female	50	Non-VETC	a+	-	-	4.55	4.6	1	-	-	B	B	G1
NV793	Male	67	Non-VETC	+	-	-	3.22	5.6	1	-	-	B	B	G2
NV802	Male	60	Non-VETC	+	+	-	3.41	2.3	1	-	-	B	B	G1
NV803	Male	42	Non-VETC	+	-	-	10.7	3.2	1	-	-	B	B	G3
NV807	Female	66	Non-VETC	+	+	-	18.39	3.5	1	-	-	B	B	G3
V770	Male	51	VETC	+	-	-	14747	6.5	1	+	+	B	C	G3
V792	Female	65	VETC	+	-	-	19.57	7.5	1	+	+	B	C	G2
V798	Female	67	VETC	+	-	-	19322	6.5	1	-	+	B	B	G2
V810	Male	60	VETC	-	-	-	21022	9.4	1	-	+	B	B	G3
V825	Male	52	VETC	+	-	-	7.57	5.7	1	-	+	B	B	G2
V829	Male	52	VETC	+	-	-	39502	6.6	1	-	+	B	B	G2-G3
a+, presence; -, absence.
bPVTT: Portal vein tumor thrombus.
cMVI: Microvascular invasion.
dWHO grade: World Health Organization grading system for HCC
