# Supplementary material for: Vessels encapsulating tumor clusters promote noninvasive metastasis of hepatocellular carcinoma by shaping an immunosuppressive microenvironment
Source: J Clin Invest. 2026 Jan 6;136(4):e193758. doi: 10.1172/JCI193758 (PMC12904702; doi:10.1172/JCI193758)
Supplement: Supplemental table 2 [file jci-136-193758-s337.xlsx]

## Sheet: Sheet1
Supplemental Table 2. Comparing the clinical characteristics of Non-VETC and VETC HCCs used for single-cell sequencinga. Related to Supplemental Figure 1A-C.
Characteristics		Non-VETC group (n = 6)		VETC group (n = 6)		Pb
		Number	%	Number	%
Age-year	>50	4	66.7	6	100	0.4386
	≤50	2	33.3	0	0
Gender	Male	4	66.7	4	66.7	1
	Female	2	33.3	2	33.3
HBV infection	Yes	5	83.3	5	83.3	1
	No	1	16.7	1	16.7
Tumor size	≥5cm	2	33.3	6	100	0.0662
	<5cm	4	66.7	0	0
Tumor number	Multiple	0	0	0	0	1
	Single	6	100	6	100
Cirrhosis	Yes	2	33.3	0	0	0.4386
	No	4	66.7	6	100
Alpha-fetoprotein	≥400ng/ml	0	0	4	66.7	0.0662
	<400ng/ml	6	100	2	33.3
Portal vein tumor thrombus	Yes	0	0	2	33.3	0.4386
	No	6	100	4	66.7
Microvascular invasion	Yes	0	0	6	100	0.0039
	No	6	100	0	0
Child-Pugh	A/B	6	100	6	100	1
	C	0	0	0	0
BCLC stage	A	0	0	0	0	1
	B/C	6	100	6	100
WHO gradec	G1/G2	4	66.7	3	50	1
	G3	2	33.3	3	50
aAnalysis was conducted on 12 cases. Vessel pattern was examined by CD34 immunohistochemical staining. Tumors with discrete vessel lumens designated as Non-VETC HCCs (n = 6), Tumors with VETC pattern designated as VETC HCCs (n = 6).
bThe difference between Non-VETC and VETC and clinical features of HCC patients was analyzed by chi-square test.
cWHO grade: World Health Organization grading system for HCC
