# Supplementary material for: Vessels encapsulating tumor clusters promote noninvasive metastasis of hepatocellular carcinoma by shaping an immunosuppressive microenvironment
Source: J Clin Invest. 2026 Jan 6;136(4):e193758. doi: 10.1172/JCI193758 (PMC12904702; doi:10.1172/JCI193758)
Supplement: Supplemental table 3 [file jci-136-193758-s338.xlsx]

## Sheet: Sheet1
Supplemental Table 3. Marker genes of 8 major cell clusters. Related to Figure 1A.
Cluster	Gene	aAvg log2fc	bPct.1 (%)	cPct.2 (%)	P val	dP val adj
T/NK cell	KLRB1	5.73873	48.3	1.8	0	0
T/NK cell	IL7R	5.68984	56	2.6	0	0
T/NK cell	GZMM	5.54051	45.6	1.8	0	0
T/NK cell	GZMK	5.53239	36.5	1.5	0	0
T/NK cell	CCL5	5.36432	61.1	3.5	0	0
T/NK cell	NKG7	5.28538	45.5	2.3	0	0
T/NK cell	TRBC1	5.23551	50.1	2.2	0	0
T/NK cell	CD2	5.09744	73.1	3.4	0	0
T/NK cell	CD3E	5.08788	64.6	3	0	0
T/NK cell	CD247	5.0618	41	2.2	0	0
T/NK cell	BCL11B	5.02493	36.7	2	0	0
T/NK cell	CD3D	4.89795	76.4	3.5	0	0
T/NK cell	CD3G	4.87842	60.6	2.8	0	0
T/NK cell	TRAC	4.82565	67.5	3.5	0	0
T/NK cell	CD96	4.80804	39.8	2.4	0	0
T/NK cell	CST7	4.8026	57.6	4.7	0	0
T/NK cell	SH2D1A	4.72931	33.1	1.9	0	0
T/NK cell	GZMA	4.7232	54.5	2.4	0	0
T/NK cell	TRBC2	4.67285	69.7	4.7	0	0
T/NK cell	LCK	4.6356	44.1	2.7	0	0
B cell	VPREB3	9.0753	49.3	0.3	0	0
B cell	BANK1	8.68267	71.7	0.7	0	0
B cell	MS4A1	8.34743	87.2	0.7	0	0
B cell	IGHD	8.24206	32.1	0.1	0	0
B cell	LINC00926	7.07738	33	0.5	0	0
B cell	TNFRSF13C	6.70869	49.1	1.1	0	0
B cell	CD79A	6.65269	90	2.1	0	0
B cell	BCL11A	4.50338	49.5	4.7	0	0
B cell	SPIB	4.40469	43	2.4	0	0
B cell	CD79B	4.18835	57.5	6.5	0	0
B cell	LY9	3.53801	38.8	5.5	0	0
B cell	SWAP70	3.24642	52.4	12.8	0	0
B cell	CD37	3.22947	94.9	35.9	0	0
B cell	RALGPS2	3.10038	56.4	11.3	0	0
B cell	IGHM	3.07687	53	0.5	0	0
B cell	POU2F2	2.97116	51.9	12.9	0	0
B cell	SELL	2.90518	42.8	8.4	0	0
B cell	CD55	2.68789	69.3	20.5	0	0
B cell	FCMR	2.68128	41.1	8.7	0	0
B cell	MEF2C	2.61791	68.4	19.4	0	0
Plasma cell	IGHG3	13.0627	35.5	0.3	0	0
Plasma cell	IGHG1	12.9723	66.7	0.2	0	0
Plasma cell	IGHG4	12.2604	59.5	0.3	0	0
Plasma cell	IGKC	10.7444	51.9	1.5	0	0
Plasma cell	JCHAIN	10.4289	78	0.5	0	0
Plasma cell	MZB1	9.04397	90.8	1	0	0
Plasma cell	DERL3	7.82766	79	0.8	0	0
Plasma cell	TNFRSF17	7.75677	49.2	0.1	0	0
Plasma cell	JSRP1	7.62773	43.3	0.3	0	0
Plasma cell	FCRL5	5.77306	54.4	0.5	0	0
Plasma cell	POU2AF1	4.22275	42.4	1.6	0	0
Plasma cell	SPAG4	4.17133	38.4	1.6	0	0
Plasma cell	IRF4	4.07763	35.9	4.6	0	0
Plasma cell	ITM2C	3.38387	79	11.7	0	0
Plasma cell	SSR4	3.38356	95.2	57	0	0
Plasma cell	HIST1H2BG	3.36198	35.5	3.7	0	0
Plasma cell	PDK1	3.29793	41.3	4	0	0
Plasma cell	BHLHE41	3.29357	35.8	3.5	0	0
Plasma cell	ST6GALNAC4	3.24239	42	3.6	0	0
Plasma cell	FKBP11	3.10937	76.3	19.3	0	0
Myeloid cell	MS4A7	7.28556	73.1	1	0	0
Myeloid cell	C5AR1	7.07772	63.8	0.8	0	0
Myeloid cell	PILRA	6.88598	51	0.4	0	0
Myeloid cell	C1QB	6.87251	70.3	1.6	0	0
Myeloid cell	GPNMB	6.83328	53.5	0.9	0	0
Myeloid cell	LILRB2	6.80699	45.6	0.4	0	0
Myeloid cell	C1QC	6.77261	68.3	1.1	0	0
Myeloid cell	C1QA	6.76853	71.8	1.8	0	0
Myeloid cell	IGSF6	6.74838	74	1	0	0
Myeloid cell	LILRB5	6.72758	38.2	0.4	0	0
Myeloid cell	PLA2G7	6.71981	44.8	0.5	0	0
Myeloid cell	FPR3	6.6788	57	0.7	0	0
Myeloid cell	IL1B	6.65373	46.9	0.9	0	0
Myeloid cell	ADGRE2	6.53805	34.7	0.4	0	0
Myeloid cell	MS4A4A	6.48074	59.6	0.9	0	0
Myeloid cell	CSF1R	6.44716	64.3	0.9	0	0
Myeloid cell	SIGLEC1	6.44343	32.2	0.4	0	0
Myeloid cell	PTGS2	6.43827	39.8	0.8	0	0
Myeloid cell	FOLR2	6.40514	54.2	0.8	0	0
Myeloid cell	SLAMF8	6.39016	32.7	0.4	0	0
CAF	RGS5	11.7725	90.1	0.4	0	0
CAF	DCN	11.136	64.4	0.1	0	0
CAF	ASPN	10.967	44.7	0	0	0
CAF	CARMN	10.9213	42.7	0.1	0	0
CAF	TAGLN	10.665	85.2	1.1	0	0
CAF	GUCY1A2	10.5357	51.3	0.1	0	0
CAF	FAM162B	10.3117	43.6	0.1	0	0
CAF	HIGD1B	10.3098	47.9	0.1	0	0
CAF	PLA2G5	10.3072	32	0	0	0
CAF	COX4I2	10.2371	45.7	0.1	0	0
CAF	NOTCH3	10.1995	77.5	0.2	0	0
CAF	COL3A1	9.93775	73.8	0.2	0	0
CAF	ACTA2	9.92067	87.8	1.7	0	0
CAF	PRKG1	9.86778	46.7	0.1	0	0
CAF	EDNRA	9.65241	54.8	0.2	0	0
CAF	PDE1A	9.62226	34.5	0.1	0	0
CAF	FOXS1	9.56768	32.5	0	0	0
CAF	COL12A1	9.46246	46	0.1	0	0
CAF	FRZB	9.39171	62	0.2	0	0
CAF	COL1A2	9.3849	77.9	0.5	0	0
Endothelial cell	EMCN	9.53582	62.5	0.2	0	0
Endothelial cell	KDR	9.5147	66.3	0.2	0	0
Endothelial cell	RAMP3	9.4624	53.9	0.2	0	0
Endothelial cell	CLEC14A	9.43642	62.5	0.2	0	0
Endothelial cell	GJA1	9.33181	42.2	0.2	0	0
Endothelial cell	MYCT1	9.29982	43	0.1	0	0
Endothelial cell	VWF	9.13369	45	0.2	0	0
Endothelial cell	ROBO4	9.06902	43.8	0.2	0	0
Endothelial cell	PTPRB	9.03552	56.5	0.2	0	0
Endothelial cell	ADGRL4	8.9335	59.7	0.2	0	0
Endothelial cell	CD34	8.84435	63.5	0.3	0	0
Endothelial cell	PLVAP	8.73619	72.2	0.9	0	0
Endothelial cell	SOX18	8.59505	63.3	0.5	0	0
Endothelial cell	CALCRL	8.52818	74.4	0.9	0	0
Endothelial cell	CLDN5	8.5227	52.3	0.3	0	0
Endothelial cell	SLCO2A1	8.45226	30.6	0.2	0	0
Endothelial cell	CYYR1	8.45192	44.8	0.3	0	0
Endothelial cell	CXorf36	8.41965	30.8	0.1	0	0
Endothelial cell	MMRN2	8.40132	49.7	0.3	0	0
Endothelial cell	TM4SF18	8.2264	56	0.7	0	0
Epithelial cell	AKR1C4	7.70768	53.6	0.6	0	0
Epithelial cell	PCK1	7.58022	30.8	0.4	0	0
Epithelial cell	GSTA2	7.53232	32.8	0.4	0	0
Epithelial cell	LGALS4	7.39766	44.8	0.5	0	0
Epithelial cell	SULT2A1	7.3408	50.4	0.8	0	0
Epithelial cell	APCS	6.98724	36.2	0.8	0	0
Epithelial cell	TM4SF5	6.96132	48.1	0.5	0	0
Epithelial cell	HPD	6.95078	46.5	1.3	0	0
Epithelial cell	PPP1R1A	6.9474	31.6	0.4	0	0
Epithelial cell	ANGPTL3	6.87276	53	1	0	0
Epithelial cell	RGN	6.85228	50.6	0.7	0	0
Epithelial cell	GPX2	6.81611	31.4	0.5	0	0
Epithelial cell	GOLT1A	6.81371	35.3	0.3	0	0
Epithelial cell	TTPA	6.81128	34.6	0.3	0	0
Epithelial cell	CYP2D6	6.76704	44.4	0.6	0	0
Epithelial cell	APOA5	6.72947	30.7	0.3	0	0
Epithelial cell	ORM2	6.69457	69.5	1.5	0	0
Epithelial cell	PRAP1	6.69013	50.6	0.9	0	0
Epithelial cell	BHMT2	6.65689	47	0.6	0	0
Epithelial cell	APOM	6.65256	61.4	1.5	0	0
High Proliferative cell	MKI67	6.52755	72	1.9	0	0
High Proliferative cell	KIF15	6.44637	33.4	0.4	0	0
High Proliferative cell	ESCO2	5.96244	36.3	0.7	0	0
High Proliferative cell	GTSE1	5.92026	46	0.9	0	0
High Proliferative cell	DLGAP5	5.83572	42.3	0.9	0	0
High Proliferative cell	HIST1H3B	5.71665	34.6	0.9	0	0
High Proliferative cell	KIF23	5.61391	36	0.8	0	0
High Proliferative cell	AURKB	5.50132	39.2	1	0	0
High Proliferative cell	KIF2C	5.454	32.1	0.7	0	0
High Proliferative cell	ASPM	5.42937	58.6	2.3	0	0
High Proliferative cell	HIST1H1B	5.36306	45.3	2	0	0
High Proliferative cell	CEP55	5.36105	47.1	1.2	0	0
High Proliferative cell	CENPF	5.3257	65	2.9	0	0
High Proliferative cell	CLSPN	5.31592	54	1.7	0	0
High Proliferative cell	ANLN	5.27822	32.6	0.9	0	0
High Proliferative cell	TOP2A	5.26408	69.5	2.8	0	0
High Proliferative cell	PCLAF	5.25136	70.3	2.5	0	0
High Proliferative cell	CCNA2	5.20741	36.9	0.9	0	0
High Proliferative cell	SHCBP1	5.20266	31	0.9	0	0
High Proliferative cell	ASF1B	5.17186	38.2	1.1	0	0
aAvg log2fc: Log fold-chage of the average gene expression for the current cluster comparied to all other clusters. Positive values indicate higher gene expression in the current cluster.
bPct.1: The percentage of cells with expression of the indicated gene in the current cell cluster.
cPct.2: The percentage of cells with expression of the indicated gene in all other cell clusters.
dP val adj: Adjusted P-value, based on bonferroni correction using all genes in the dataset.
