# Supplementary material for: Vessels encapsulating tumor clusters promote noninvasive metastasis of hepatocellular carcinoma by shaping an immunosuppressive microenvironment
Source: J Clin Invest. 2026 Jan 6;136(4):e193758. doi: 10.1172/JCI193758 (PMC12904702; doi:10.1172/JCI193758)
Supplement: Supplemental table 4 [file jci-136-193758-s339.xlsx]

## Sheet: Sheet1
Supplemental Table 4. Marker genes of T/NK cell clusters. Related to Figure 1B.
Cluster	Gene	aAvg log2fc	bPct.1 (%)	cPct.2 (%)	P val	dP val adj
CD4_FOXP3	FOXP3	6.17777	56.4	1.4	0	0
CD4_FOXP3	RTKN2	4.95069	40.7	2.4	0	0
CD4_FOXP3	LAYN	4.75073	42.2	2.4	0	0
CD4_FOXP3	TNFRSF4	4.26923	66.1	10.1	0	0
CD4_FOXP3	IL2RA	4.23077	41	4	0	0
CD4_FOXP3	TNFRSF18	3.76327	78.4	15.8	0	0
CD4_FOXP3	CTLA4	3.68319	66.6	9.3	0	0
CD4_FOXP3	LINC01943	3.65222	45.9	5.8	0	0
CD4_FOXP3	TBC1D4	3.40674	68.1	11.5	0	0
CD4_FOXP3	LAIR2	3.25856	49.6	6.2	0	0
CD4_FOXP3	DNPH1	3.14442	56.8	11.4	0	0
CD4_FOXP3	STAM	3.12986	47.8	8	0	0
CD4_FOXP3	TYMP	3.07428	50.1	11.9	0	0
CD4_FOXP3	IKZF2	2.97704	49.6	8.1	0	0
CD4_FOXP3	BATF	2.72889	74.6	22.2	0	0
CD4_FOXP3	TIGIT	2.68464	82.1	22.2	0	0
CD4_FOXP3	CARD16	2.60738	75.5	24.6	0	0
CD4_FOXP3	CTSC	2.56968	73	30.1	0	0
CD4_FOXP3	NAMPT	2.47661	55.3	16.8	0	0
CD4_FOXP3	CD27	2.46094	72.6	20.6	0	0
CD4_CXCL13	CXCL13	6.03593	46.5	2.1	0	0
CD4_CXCL13	CD200	4.50177	32.1	2	0	0
CD4_CXCL13	NMB	4.22358	45.5	6	0	0
CD4_CXCL13	TSHZ2	3.7929	39.1	3.1	0	0
CD4_CXCL13	SESN3	2.78954	44.3	9.4	0	0
CD4_CXCL13	TOX2	2.58944	38.6	6.4	0	0
CD4_CXCL13	FKBP5	2.41019	58.4	17.8	0	0
CD4_CXCL13	FABP5	2.18465	42.4	11.3	5.28e-244	1.77e-239
CD4_CXCL13	NR3C1	2.15355	85.1	37.6	0	0
CD4_CXCL13	LIMS1	1.968	65.3	22.1	0	0
CD4_CXCL13	DUSP4	1.92842	73.7	24	0	0
CD4_CXCL13	IL6ST	1.82046	51.3	17.2	1.94e-247	6.5e-243
CD4_CXCL13	CD4	1.79843	47.4	14.1	5.96e-293	2e-288
CD4_CXCL13	MAF	1.79129	69	29	5.55e-304	1.86e-299
CD4_CXCL13	RBPJ	1.76128	61.7	24.1	4.02e-268	1.35e-263
CD4_CXCL13	PPP1CC	1.69244	57.9	22.2	4.42e-254	1.48e-249
CD4_CXCL13	LIMA1	1.68271	45.7	15.2	1.39e-232	4.66e-228
CD4_CXCL13	TOX	1.64902	43.8	13.2	1.42e-270	4.76e-266
CD4_CXCL13	CD82	1.62561	50.3	17.4	8.35e-248	2.8e-243
CD4_CXCL13	ITM2A	1.54631	91.9	56.9	0	0
CD4_GPR183	GPR183	2.14994	62.6	22.1	0	0
CD4_GPR183	IL7R	1.81194	89.5	40.3	0	0
CD4_GPR183	ANXA1	1.16334	85.7	49.6	0	0
CD4_GPR183	LTB	1.08147	87.2	49.7	0	0
CD8_PDCD1	FABP5	2.89315	49.3	10	0	0
CD8_PDCD1	AKAP5	2.86821	38.1	6.6	0	0
CD8_PDCD1	PDCD1	2.73061	39.1	8	0	0
CD8_PDCD1	CD8B	2.64744	67.9	12.7	0	0
CD8_PDCD1	TNFRSF9	2.58954	62.5	14.9	0	0
CD8_PDCD1	CD8A	2.51878	80.5	18.7	0	0
CD8_PDCD1	LAG3	2.49138	54.6	13	0	0
CD8_PDCD1	CRTAM	2.33486	48.8	12.3	0	0
CD8_PDCD1	PTMS	2.20477	48.6	14	0	0
CD8_PDCD1	LYST	2.08725	60.1	20.7	0	0
CD8_PDCD1	RGS2	2.0477	51.6	19.6	0	0
CD8_PDCD1	TRGC2	1.61296	48.3	17.9	0	0
CD8_PDCD1	RGS1	1.57832	81.4	42.5	0	0
CD8_PDCD1	RNF19A	1.53834	77.4	45.5	0	0
CD8_PDCD1	IKZF3	1.52814	63.9	32.1	0	0
CD8_PDCD1	NR4A2	1.50753	77.4	44.8	0	0
CD8_PDCD1	CCL5	1.49347	97	59	0	0
CD8_PDCD1	CEMIP2	1.47809	71	37.6	0	0
CD8_PDCD1	CD27	1.41451	63.1	26.4	0	0
CD8_PDCD1	ZEB2	1.39246	52.7	19	0	0
CD8_GZMB	GZMH	2.79363	84.8	20.5	0	0
CD8_GZMB	FGFBP2	2.62961	65.7	8.4	0	0
CD8_GZMB	GNLY	2.0529	77.1	15.4	0	0
CD8_GZMB	GZMB	1.82755	72.9	16	0	0
CD8_GZMB	NKG7	1.70944	97.7	45.2	0	0
CD8_GZMB	CCL5	1.04954	98.1	60	0	0
CD8_GZMB	GZMA	0.643251	84.9	54.8	3.41e-132	1.14e-127
CD8_GZMK	CD8B	2.15389	45.3	11.6	0	0
CD8_GZMK	GZMK	2.07315	78.1	30	0	0
CD8_GZMK	CD8A	1.77108	54.1	17.7	0	0
CD8_GZMK	CCL5	1.44537	98	55.7	0	0
CD8_GZMK	GZMA	0.975012	84.7	51.5	0	0
NK_XCL1	XCL1	4.34016	71.2	6.7	0	0
NK_XCL1	FCER1G	4.20454	54	3.2	0	0
NK_XCL1	KLRC1	3.73746	45	4.1	0	0
NK_XCL1	XCL2	3.3723	80.1	14.2	0	0
NK_XCL1	TYROBP	3.34078	56.6	6.5	0	0
NK_XCL1	TRDC	3.07426	67.6	7.7	0	0
NK_XCL1	CD160	3.03826	39.5	6.4	0	0
NK_XCL1	AREG	2.95107	53.1	12.8	0	0
NK_XCL1	KLRF1	2.51167	48.2	7.3	0	0
NK_XCL1	CMC1	2.42262	66.8	25.5	0	0
NK_XCL1	GSTP1	2.28513	64.8	25.9	0	0
NK_XCL1	KLRD1	2.15743	71.3	18.6	0	0
NK_XCL1	IL2RB	2.01566	66.2	30.3	0	0
NK_XCL1	MATK	2.00367	45	13.5	0	0
NK_XCL1	CD63	1.79603	57	26.6	7.46e-297	2.5e-292
NK_XCL1	CTSW	1.55382	59.9	23.5	0	0
NK_XCL1	CD7	1.38201	76.6	46.6	1.68e-304	5.61e-300
NK_XCL1	KLRB1	1.1892	87.9	47.2	0	0
NK_XCL1	NKG7	1.01533	85.5	45.4	0	0
NK_GNLY	MYOM2	6.10665	32.7	1	0	0
NK_GNLY	FCGR3A	5.51132	62.6	2.5	0	0
NK_GNLY	FGFBP2	5.02211	79.9	3.8	0	0
NK_GNLY	SPON2	5.01558	58.2	4.7	0	0
NK_GNLY	CX3CR1	4.99225	34.7	1.5	0	0
NK_GNLY	KLRF1	4.40131	61.3	4.1	0	0
NK_GNLY	GZMB	4.05224	93	10.9	0	0
NK_GNLY	S1PR5	3.87969	34.5	3.5	0	0
NK_GNLY	GNLY	3.78557	92.9	10.4	0	0
NK_GNLY	TYROBP	3.6266	53	4.5	0	0
NK_GNLY	PLEK	3.5525	57.7	9.8	0	0
NK_GNLY	CLIC3	3.3867	50.8	9.5	0	0
NK_GNLY	KLRD1	3.07054	82.3	15.1	0	0
NK_GNLY	PLAC8	3.03716	64.6	16.6	0	0
NK_GNLY	PRF1	2.99584	79.4	24.3	0	0
NK_GNLY	TRDC	2.80124	49.7	6.6	0	0
NK_GNLY	NKG7	2.64885	99.8	42.1	0	0
NK_GNLY	ZEB2	2.57817	61.9	17.2	0	0
NK_GNLY	EFHD2	2.4186	73.5	30.5	0	0
NK_GNLY	CTSW	2.32463	67	21.1	0	0
High_pro_MKI67	UBE2C	9.17306	81.6	0.3	0	0
High_pro_MKI67	DLGAP5	9.08259	71.6	0.2	0	0
High_pro_MKI67	HJURP	8.46107	40.5	0.1	0	0
High_pro_MKI67	PLK1	8.13046	39.3	0.1	0	0
High_pro_MKI67	CENPA	7.94465	50.1	0.2	0	0
High_pro_MKI67	CDC20	7.89654	53.8	0.3	0	0
High_pro_MKI67	CCNB2	7.88265	61.9	0.3	0	0
High_pro_MKI67	GTSE1	7.74714	70.2	0.4	0	0
High_pro_MKI67	KIF14	7.74547	46.9	0.2	0	0
High_pro_MKI67	KIF15	7.64682	56.7	0.3	0	0
High_pro_MKI67	AURKB	7.59702	64	0.3	0	0
High_pro_MKI67	BIRC5	7.54975	80.1	0.5	0	0
High_pro_MKI67	ASPM	7.54531	88.1	1.2	0	0
High_pro_MKI67	HIST1H3G	7.47942	39.9	0.2	0	0
High_pro_MKI67	SPC25	7.34051	50.1	0.3	0	0
High_pro_MKI67	HIST1H3B	7.25361	58.2	0.5	0	0
High_pro_MKI67	CDCA3	7.24798	52.1	0.2	0	0
High_pro_MKI67	KIF4A	7.14022	47.8	0.3	0	0
High_pro_MKI67	KIF23	7.11509	61	0.4	0	0
High_pro_MKI67	CDCA5	7.07944	47.6	0.3	0	0
High_pro_PCNA	GINS2	5.40541	52.5	1.3	0	0
High_pro_PCNA	E2F1	5.30475	38.8	0.9	0	0
High_pro_PCNA	TK1	5.30365	54.6	1.7	0	0
High_pro_PCNA	CDT1	4.95186	39.1	1.3	0	0
High_pro_PCNA	PCLAF	4.93164	68.3	2.5	0	0
High_pro_PCNA	MCM2	4.8066	39.5	1.2	0	0
High_pro_PCNA	TYMS	4.7116	65.3	2.5	0	0
High_pro_PCNA	CHEK1	4.65671	55.1	2.2	0	0
High_pro_PCNA	CENPU	4.65408	41.1	1.6	0	0
High_pro_PCNA	FAM111B	4.61023	33.4	1.3	0	0
High_pro_PCNA	ASF1B	4.60861	33.3	1.6	0	0
High_pro_PCNA	BRCA1	4.44148	35.6	1.6	0	0
High_pro_PCNA	MCM4	4.42952	59.3	2.6	0	0
High_pro_PCNA	CLSPN	4.41742	58.8	2.7	0	0
High_pro_PCNA	ORC6	4.38839	41.2	1.9	0	0
High_pro_PCNA	ZWINT	4.2727	40.4	1.9	0	0
High_pro_PCNA	CHAF1A	3.86452	34.6	2	0	0
High_pro_PCNA	DHFR	3.78489	50.2	3.5	0	0
High_pro_PCNA	FEN1	3.75435	36	2.3	0	0
High_pro_PCNA	MCM5	3.71829	61.3	4.5	0	0
T_MAIT_SLC4A10	SLC4A10	5.33437	37	1.3	0	0
T_MAIT_SLC4A10	CCL20	3.26621	43.2	10.4	0	0
T_MAIT_SLC4A10	CEBPD	3.05742	40	5.9	0	0
T_MAIT_SLC4A10	NCR3	2.61545	57.1	12.8	0	0
T_MAIT_SLC4A10	KLRB1	2.09264	95.2	44.9	0	0
T_MAIT_SLC4A10	KLRG1	1.76215	48.7	14.2	0	0
T_MAIT_SLC4A10	TNF	1.43832	56.7	23.6	0	0
T_MAIT_SLC4A10	GPR65	1.28744	69.6	36.2	0	0
T_MAIT_SLC4A10	IL7R	1.09025	93.6	51.7	0	0
T_MAIT_SLC4A10	CD8A	0.913931	50.4	20.1	0	0
T_MAIT_SLC4A10	LTB	0.887311	91	58.3	0	0
T_MAIT_SLC4A10	GZMK	0.784051	74.8	33	0	0
aAvg log2fc: Log fold-chage of the average gene expression for the current cluster comparied to all other clusters. Positive values indicate higher gene expression in the current cluster.
bPct.1: The percentage of cells with expression of the indicated gene in the current cell cluster.
cPct.2: The percentage of cells with expression of the indicated gene in all other cell clusters.
dP val adj: Adjusted P-value, based on bonferroni correction using all genes in the dataset.
