# Supplementary material for: Vessels encapsulating tumor clusters promote noninvasive metastasis of hepatocellular carcinoma by shaping an immunosuppressive microenvironment
Source: J Clin Invest. 2026 Jan 6;136(4):e193758. doi: 10.1172/JCI193758 (PMC12904702; doi:10.1172/JCI193758)
Supplement: Supplemental table 5 [file jci-136-193758-s340.xlsx]

## Sheet: Sheet1
Supplemental Table 5. Tumor-specific Treg genes. Related to Figure 2, A and G.
Tumor-specific Treg signature genes
FOXP3	TNFRSF18	TNFRSF4
TNFRSF1B	IL2RA	ENTPD1
PRDM1	SLC3A2	MCL1
KAT2B	LGALS1	STAT3
