# Supplementary material for: Vessels encapsulating tumor clusters promote noninvasive metastasis of hepatocellular carcinoma by shaping an immunosuppressive microenvironment
Source: J Clin Invest. 2026 Jan 6;136(4):e193758. doi: 10.1172/JCI193758 (PMC12904702; doi:10.1172/JCI193758)
Supplement: Supplemental table 6 [file jci-136-193758-s341.xlsx]

## Sheet: Sheet1
Supplemental Table 6. Marker genes of Treg clusters. Related to Figure 2,C and F, Supplemental Figure 6B.
Cluster	Gene	aAvg log2fc	bPct.1 (%)	cPct.2 (%)	P val	dP val adj
Treg_TNFRSF4	TNFRSF4	1.70532	89.7	54.8	0	0
Treg_TNFRSF4	TNFRSF18	1.27787	96.1	70.2	0	0
Treg_TNFRSF4	PKM	1.12025	85.3	49.5	4.09e-289	1.37e-284
Treg_TNFRSF4	LGALS1	0.99642	59.8	40.4	3.32e-82	1.11e-77
Treg_TNFRSF4	TYMP	0.982028	70.4	41.1	1.93e-164	6.47e-160
Treg_TNFRSF4	LAIR2	0.940648	69.8	40.2	1.54e-143	5.14e-139
Treg_TNFRSF4	GAPDH	0.882113	98	88.9	1.26e-242	4.23e-238
Treg_TNFRSF4	CD7	0.810486	82	57.7	6.8e-146	2.28e-141
Treg_TNFRSF4	SYNGR2	0.792313	45.3	22.3	4.5e-103	1.51e-98
Treg_TNFRSF4	LTA	0.791546	34.9	15.7	7.62e-86	2.55e-81
Treg_TNFRSF4	DNPH1	0.756146	76.9	49.8	2.21e-145	7.4e-141
Treg_TNFRSF4	ENO1	0.753939	88.6	67	1.24e-149	4.16e-145
Treg_TNFRSF4	TNFRSF9	0.727171	68.1	44.3	1.33e-95	4.46e-91
Treg_TNFRSF4	ID2	0.722239	42.5	23.5	3.09e-71	1.03e-66
Treg_TNFRSF4	CCND2	0.681122	79	57.2	1.54e-100	5.15e-96
Treg_TNFRSF4	PSME2	0.680409	77.5	50.7	1.64e-119	5.5e-115
Treg_TNFRSF4	GEM	0.675865	31.9	16.3	1.26e-57	4.23e-53
Treg_TNFRSF4	NFKBIA	0.667993	53.8	40.4	7.65e-38	2.56e-33
Treg_TNFRSF4	TNFRSF1B	0.655998	87.6	69.3	2.39e-122	8.02e-118
Treg_TNFRSF4	PGAM1	0.650879	67.9	41.8	8.42e-105	2.82e-100
Treg_TNFRSF4	CALR	0.625124	60.5	41.6	3.47e-67	1.16e-62
Treg_TNFRSF4	GADD45A	0.624941	71.9	49.4	4.88e-83	1.64e-78
Treg_TNFRSF4	IL1R2	0.618639	27.2	11.1	1.05e-74	3.53e-70
Treg_TNFRSF4	ACTB	0.598035	97.5	87.9	5.37e-161	1.8e-156
Treg_TNFRSF4	LINC01588	0.596251	20.9	6.1	2.26e-85	7.56e-81
Treg_TNFRSF4	EFHD2	0.595402	59.9	37	1.77e-87	5.94e-83
Treg_TNFRSF4	ACTG1	0.588601	95.6	82.6	3.34e-130	1.12e-125
Treg_TNFRSF4	PTP4A3	0.584891	20.9	8.2	3.73e-60	1.25e-55
Treg_TNFRSF4	ID3	0.583596	43.9	27.2	1.97e-49	6.61e-45
Treg_TNFRSF4	LDHA	0.576488	78.4	59.6	1.92e-72	6.44e-68
Treg_TNFRSF4	RANBP1	0.574315	59.9	34.9	4.04e-89	1.35e-84
Treg_TNFRSF4	CORO1B	0.570474	74.8	57.2	1.34e-67	4.48e-63
Treg_TNFRSF4	APOBEC3G	0.557382	51.2	32.3	2.69e-62	9.01e-58
Treg_TNFRSF4	BEX3	0.555868	43.5	27.5	6.06e-48	2.03e-43
Treg_TNFRSF4	SMS	0.553223	43.7	25.3	1.19e-62	3.98e-58
Treg_TNFRSF4	GADD45G	0.547061	25	13.8	4.71e-35	1.58e-30
Treg_TNFRSF4	MYL6	0.519955	98.5	91	3.51e-144	1.18e-139
Treg_TNFRSF4	PDIA6	0.519889	51.4	32.1	2.71e-61	9.09e-57
Treg_TNFRSF4	MAP2K3	0.519172	38.6	21.8	7.21e-59	2.42e-54
Treg_TNFRSF4	IL2RA	0.517177	53.2	36.5	5.09e-47	1.7e-42
Treg_TNFRSF4	CTLA4	0.516008	80.4	61.9	1.16e-65	3.89e-61
Treg_TNFRSF4	S100A4	0.515424	98.9	96.2	5.22e-118	1.75e-113
Treg_TNFRSF4	TIMP1	0.511643	25.5	16	3.66e-24	1.23e-19
Treg_TNFRSF4	CUL9	0.511477	30.5	14.7	4.36e-60	1.46e-55
Treg_TNFRSF4	TPI1	0.509704	74.8	54.8	3.82e-69	1.28e-64
Treg_TNFRSF4	APOBEC3C	0.503619	48.4	30.4	1.02e-55	3.41e-51
Treg_TNFRSF4	ARPC1B	0.503554	80.1	59.7	1.3e-81	4.34e-77
Treg_MKI67	STMN1	3.63043	92.8	7.4	0	0
Treg_MKI67	TUBA1B	3.21345	92.6	28.7	0	0
Treg_MKI67	MKI67	3.1472	79.1	1.1	0	0
Treg_MKI67	HIST1H4C	2.93013	84.2	41.3	2.1e-126	7.05e-122
Treg_MKI67	TOP2A	2.89791	71.5	1.2	0	0
Treg_MKI67	CENPF	2.75972	69.9	2	0	0
Treg_MKI67	HMGB2	2.64976	96.7	46.9	2.67e-248	8.95e-244
Treg_MKI67	TUBB	2.57753	92.4	29.4	7.42e-290	2.48e-285
Treg_MKI67	PCLAF	2.3981	77.9	0.8	0	0
Treg_MKI67	ASPM	2.35433	66.8	0.7	0	0
Treg_MKI67	HIST1H1B	2.31983	52	1.8	0	0
Treg_MKI67	DUT	2.28718	89.5	24.6	8.51e-280	2.85e-275
Treg_MKI67	TYMS	2.23556	67.2	0.2	0	0
Treg_MKI67	HMGN2	2.01817	96.5	55	5.07e-204	1.7e-199
Treg_MKI67	NUSAP1	1.98321	81.2	17.9	4.83e-276	1.62e-271
Treg_MKI67	TPX2	1.91721	66.6	2.9	0	0
Treg_MKI67	TK1	1.85252	66.8	0.5	0	0
Treg_MKI67	UBE2C	1.84941	53.1	0	0	0
Treg_MKI67	PCNA	1.83284	75.2	13.5	5.78e-295	1.94e-290
Treg_MKI67	HMGB1	1.82778	99.6	81.2	1.29e-208	4.31e-204
Treg_MKI67	SMC2	1.76371	78.9	5.6	0	0
Treg_MKI67	CKS1B	1.75547	75.2	7.3	0	0
Treg_MKI67	DEK	1.75259	97.9	46.4	2.47e-221	8.27e-217
Treg_MKI67	RRM2	1.65508	53.1	0.1	0	0
Treg_MKI67	BIRC5	1.62201	57.4	0.1	0	0
Treg_MKI67	CENPE	1.58397	52.7	1.9	0	0
Treg_MKI67	HIST1H1C	1.53947	68.6	25.6	4.03e-98	1.35e-93
Treg_MKI67	CEP55	1.44414	70.9	8.6	0	0
Treg_MKI67	CDKN3	1.44041	61.9	2.3	0	0
Treg_MKI67	CLSPN	1.42824	59.2	1.3	0	0
Treg_MKI67	CENPM	1.42698	71.5	8.3	0	0
Treg_MKI67	TMPO	1.3927	91.8	36.2	7.77e-165	2.6e-160
Treg_MKI67	DLGAP5	1.38773	45.9	0.1	0	0
Treg_MKI67	MAD2L1	1.37807	66.8	2.8	0	0
Treg_MKI67	CDK1	1.37385	57.4	1.3	0	0
Treg_MKI67	HMMR	1.35293	46.3	0.6	0	0
Treg_MKI67	MCM7	1.34884	60.2	4.1	0	0
Treg_MKI67	ZWINT	1.34249	62.1	0.7	0	0
Treg_MKI67	DTYMK	1.30703	72.3	5.9	0	0
Treg_MKI67	FABP5	1.28845	41.2	7	2.03e-143	6.81e-139
Treg_MKI67	DNMT1	1.27421	78.7	18.5	3.97e-207	1.33e-202
Treg_MKI67	CCNB1	1.26164	38.3	0.5	0	0
Treg_MKI67	H2AFZ	1.26074	98.2	74.8	1.79e-135	6e-131
Treg_MKI67	HELLS	1.26065	62.5	7.6	9.19e-303	3.08e-298
Treg_MKI67	CCNB2	1.25397	48.4	0	0	0
Treg_MKI67	TUBA1C	1.25132	69.1	16.1	2.33e-176	7.82e-172
Treg_MKI67	H2AFV	1.24745	93.6	47.9	9.39e-134	3.15e-129
Treg_MKI67	CENPW	1.23903	60.5	0.8	0	0
Treg_MKI67	HIST1H2AG	1.23564	49.4	5.5	3.52e-257	1.18e-252
Treg_MKI67	NUDT1	1.21732	84.6	18.6	1.83e-236	6.14e-232
Treg_GZMA	CCL5	2.93251	61.9	5.6	5.9e-293	1.98e-288
Treg_GZMA	GZMA	2.69505	61.6	3.3	0	0
Treg_GZMA	ANXA1	2.38579	45.6	2.9	6.39e-263	2.14e-258
Treg_GZMA	GZMK	2.36125	39.1	1.7	4.84e-287	1.62e-282
Treg_GZMA	NKG7	1.94895	32.3	2.6	6.23e-158	2.09e-153
Treg_GZMA	GNLY	1.44384	22.8	11.6	7.16e-10	2.4e-05
Treg_GZMA	KLRB1	1.39611	43.5	13	7.14e-51	2.39e-46
Treg_GZMA	GZMH	1.37847	25.5	0.9	5.16e-208	1.73e-203
Treg_GZMA	CD69	1.28028	74.5	28.1	3.87e-66	1.3e-61
Treg_GZMA	ZFP36L2	1.26811	85	47.5	1.29e-53	4.31e-49
Treg_GZMA	CCL4	1.26542	20.4	4.2	8.49e-37	2.84e-32
Treg_GZMA	IFNG	1.21055	22.8	4.3	2.17e-46	7.25e-42
Treg_GZMA	CXCR4	1.11328	81.6	43	2.72e-50	9.12e-46
Treg_GZMA	ALOX5AP	1.00953	43.9	10.5	5.82e-66	1.95e-61
Treg_GZMA	GIMAP7	1.00567	45.9	11.3	2.62e-68	8.77e-64
Treg_GZMA	FOS	0.979352	44.2	20.1	4.49e-22	1.5e-17
Treg_GZMA	CLEC2B	0.962338	66.7	28.3	2.72e-44	9.12e-40
Treg_GZMA	RARRES3	0.923088	65	27.1	4.26e-44	1.43e-39
Treg_GZMA	ID2	0.870409	59.5	28.9	1.06e-29	3.56e-25
Treg_GZMA	DUSP5	0.842566	46.3	16.7	5.98e-38	2e-33
Treg_GZMA	GPR65	0.809133	36.4	8	9.1e-60	3.05e-55
Treg_GZMA	TC2N	0.797059	23.8	1.9	2.23e-113	7.46e-109
Treg_GZMA	FOSB	0.781005	67.7	33.9	1.01e-32	3.39e-28
Treg_GZMA	NR4A2	0.724922	53.1	25.9	1.08e-23	3.62e-19
Treg_GZMA	ADGRE5	0.721926	51	19.7	3.82e-35	1.28e-30
Treg_GZMA	ZFP36	0.71969	66	35.2	2.35e-27	7.88e-23
Treg_GZMA	JUN	0.69131	69.4	38.2	9.26e-27	3.1e-22
Treg_GZMA	GPR183	0.690796	49.3	27.8	1.2e-15	4.02e-11
Treg_GZMA	ATP1B3	0.690241	56.1	32.2	2.18e-19	7.29e-15
Treg_GZMA	MYADM	0.668106	43.2	16.2	1.88e-30	6.28e-26
Treg_GZMA	TRAT1	0.649586	29.6	6.5	3.86e-48	1.29e-43
Treg_GZMA	CD81	0.648127	49	22.7	1.38e-24	4.63e-20
Treg_GZMA	PLIN2	0.646209	37.4	20.8	1.71e-11	5.74e-07
Treg_GZMA	PTGER4	0.64574	37.1	10.7	1.69e-40	5.66e-36
Treg_GZMA	NFKBIA	0.62639	69.4	44.1	3.26e-17	1.09e-12
Treg_GZMA	TGFB1	0.603957	48.3	22.7	9.06e-21	3.03e-16
Treg_GZMA	FTH1	0.583554	78.2	53.9	1.3e-14	4.37e-10
Treg_GZMA	SLC2A3	0.56266	71.1	45.1	1.84e-18	6.17e-14
Treg_GZMA	TUBA4A	0.553641	67	39.8	4.69e-18	1.57e-13
Treg_GZMA	TIPARP	0.547815	40.5	17.1	1.68e-22	5.64e-18
Treg_GZMA	MGAT4A	0.54697	21.1	3	6.62e-59	2.22e-54
Treg_GZMA	CD99	0.542505	70.7	43.7	1.13e-17	3.77e-13
Treg_GZMA	ERN1	0.534082	21.4	4.5	3.85e-37	1.29e-32
Treg_GZMA	VIM	0.530411	82.7	62.9	3.59e-13	1.2e-08
Treg_GZMA	GADD45B	0.53033	39.8	17.8	6.01e-19	2.01e-14
Treg_GZMA	PPP2R5C	0.527916	60.2	33.2	3.19e-19	1.07e-14
Treg_GZMA	RGS2	0.526958	25.2	9.9	2.28e-16	7.63e-12
Treg_GZMA	BHLHE40	0.526091	24.8	6.9	3.78e-29	1.27e-24
Treg_GZMA	LMNA	0.520006	48	31	4.01e-10	1.34e-05
Treg_GZMA	PDE4D	0.517724	36.7	13.7	1.04e-25	3.48e-21
Treg_HSPA1A	KLF2	1.01706	20.3	11.9	1.58e-30	5.29e-26
Treg_HSPA1A	DNAJB1	0.991402	62.4	50.9	9.59e-65	3.21e-60
Treg_HSPA1A	HSPH1	0.720402	44.1	42.5	7.27e-12	2.43e-07
Treg_HSPA1A	RTKN2	0.699776	43.7	37	1.59e-29	5.31e-25
Treg_HSPA1A	HSP90AA1	0.696517	88.5	90.6	1.76e-27	5.89e-23
Treg_HSPA1A	HSPA1A	0.682817	48.3	47	4.15e-09	0.000138957
Treg_HSPA1A	RPS27	0.666794	98.3	98.6	1.83e-170	6.12e-166
Treg_HSPA1A	CXCR4	0.656762	47.2	41.2	5.12e-24	1.71e-19
Treg_HSPA1A	MALAT1	0.621488	93.4	91.3	1.16e-121	3.88e-117
Treg_HSPA1A	TSC22D3	0.615466	82.2	78.4	5.36e-85	1.79e-80
Treg_HSPA1A	LEPROTL1	0.615373	63.2	61.8	1.21e-49	4.04e-45
Treg_HSPA1A	TXNIP	0.604277	57.3	49.4	1.97e-39	6.59e-35
Treg_HSPA1A	SYNE2	0.587633	55	50.9	1.01e-32	3.38e-28
Treg_HSPA1A	EPB41	0.584512	33.3	26.9	7.56e-26	2.53e-21
Treg_HSPA1A	AC133644.2	0.575116	25.5	18	1.42e-22	4.77e-18
Treg_HSPA1A	CNOT6L	0.5663	50.4	46.5	2.41e-30	8.08e-26
Treg_HSPA1A	JUND	0.564419	95	93.5	1.56e-119	5.24e-115
Treg_HSPA1A	RPL34	0.523229	97.3	97.7	1.93e-122	6.47e-118
Treg_HSPA1A	ELF1	0.510112	61.9	62.8	1.8e-25	6.04e-21
aAvg log2fc: Log fold-chage of the average gene expression for the current cluster comparied to all other clusters. Positive values indicate higher gene expression in the current cluster.
bPct.1: The percentage of cells with expression of the indicated gene in the current cell cluster.
cPct.2: The percentage of cells with expression of the indicated gene in all other cell clusters.
dP val adj: Adjusted P-value, based on bonferroni correction using all genes in the dataset.
