# Supplementary material for: Vessels encapsulating tumor clusters promote noninvasive metastasis of hepatocellular carcinoma by shaping an immunosuppressive microenvironment
Source: J Clin Invest. 2026 Jan 6;136(4):e193758. doi: 10.1172/JCI193758 (PMC12904702; doi:10.1172/JCI193758)
Supplement: Supplemental table 7 [file jci-136-193758-s342.xlsx]

## Sheet: Sheet1
Supplemental Table 7. T cell proliferation signature gene for Treg_MKI67 cluster. Related to Supplemental Figure 6D.
T cell proliferation gene
CD24	MAD1L1	CD274	IL10	IL23A	RAC2	STAT5B
TSPAN32	NCK2	ANXA1	IL12B	PIK3CG	IL21	SYK
RASGRP1	CARD11	NCKAP1L	IL12RB1	PLA2G2A	BCL6	PRDX2
EBI3	DLG5	PLA2G2E	IL15	PLA2G5	RPS3	TFRC
LILRB2	CD28	CD209	TNFRSF9	IL20RB	RPS6	TGFBR2
BTN2A2	AGER	HLA-A	IL18	WNT4	CCL5	TNFRSF1B
GPNMB	DOCK2	HAVCR2	IDO1	SASH3	CCL19	TP53
CEBPB	EFNB1	PDE5A	IRF1	RC3H2	BID	TRAF6
TNFSF13B	AIF1	CBLB	JAK2	PPP3CA	XCL1	TNFSF4
LILRB1	ELF4	CD80	JAK3	PPP3CB	SDC4	CCR2
MALT1	EPO	CD86	ARG1	LMBR1L	VSIR	TNFRSF4
LILRB4	ERBB2	HLA-DMB	TNFSF14	PRKAR1A	SFTPD	TYK2
RIPK3	FKBP1B	HLA-DPA1	TNFSF9	PRKCQ	PLA2G2F	SCGB1A1
BTN3A1	FOXJ1	HLA-DPB1	TNFRSF14	PRNP	SHH	VCAM1
GLMN	TMEM131L	HLA-DRB1	TNFSF8	RIPK2	BMI1	ZAP70
HHLA2	ICOSLG	HLA-E	MAPK8IP1	FADD	RASAL3	ZP3
CORO1A	NCSTN	HLA-G	ARG2	CCND3	SLAMF1	VTCN1
VSIG4	SCRIB	HMGB1	LEP	CD40LG	BMP4	ARMC5
TNFRSF13C	CADM1	HES1	LGALS3	CD70	SLC4A2	PDCD1LG2
CLC	IL27	CLEC4G	LGALS9	CRTAM	TNFSF18	CD276
TMIGD2	ABL1	IGF1	LMO1	PSMB10	SH2D2A	NDFIP1
CR1	FYN	IGF2	CD46	TWSG1	DNAJA3	DOCK8
RC3H1	IL4I1	IHH	KITLG	PELI1	CD81	CASP3
IL23R	LRRC32	IL1A	MSN	SH3RF1	SLC7A1	ITCH
CTLA4	PTPN22	IL1B	NCK1	GPAM	LGALS9C	CD1D
CTNNB1	PLA2G2D	IL2	PNP	PTPN6	SLC11A1	CD3E
CTPS1	TNFRSF21	IL2RA	P2RX7	ZP4	SOS1	CD6
CD55	CCDC88B	IL4	PAWR	PTPRC	SOS2	CD151
DHPS	LGALS9B	IL6	FOXP3	BAX	SPN
DLG1	PYCARD	IL6ST	ZBTB7B	SELENOK	SPTA1
