# Supplementary material for: Vessels encapsulating tumor clusters promote noninvasive metastasis of hepatocellular carcinoma by shaping an immunosuppressive microenvironment
Source: J Clin Invest. 2026 Jan 6;136(4):e193758. doi: 10.1172/JCI193758 (PMC12904702; doi:10.1172/JCI193758)
Supplement: Supplemental table 8 [file jci-136-193758-s343.xlsx]

## Sheet: Sheet1
Supplemental Table 8. Differentially expressed genes between cytotoxic and exhausted CD8+ T cells used for pseudotime trajectory analysis. Related to Supplemental Figure 7A.
Cluster	Gene	aAvg log2fc	bPct.1	cPct.2	P val	dP val adj
CD8_GZMB	FGFBP2	5.93042	73	2.3	0	0
CD8_GZMB	ASCL2	5.90327	7.3	0.2	7.22261e-132	2.41878e-127
CD8_GZMB	PRSS23	5.55891	15.1	0.5	2.09846e-258	7.02753e-254
CD8_GZMB	PROK2	5.5582	6.5	0.1	1.30639e-118	4.37497e-114
CD8_GZMB	MYOM2	5.48374	7.7	0.2	1.84134e-136	6.16645e-132
CD8_GZMB	CX3CR1	5.29943	21.3	0.8	0	0
CD8_GZMB	KIF19	4.85533	4.5	0.2	9.10941e-69	3.05065e-64
CD8_GZMB	NME8	4.66965	1.8	0.1	4.62515e-29	1.54892e-24
CD8_GZMB	BFSP1	4.49771	1.1	0.1	1.63884e-14	5.48832e-10
CD8_GZMB	CMKLR1	4.4372	2.2	0.1	6.13851e-33	2.05573e-28
CD8_GZMB	PALLD	4.17401	2.5	0.1	7.24364e-37	2.42582e-32
CD8_GZMB	GPR141	4.13737	1.4	0.1	4.95783e-23	1.66033e-18
CD8_GZMB	CXCR2	4.08863	1.5	0.1	2.62284e-24	8.78362e-20
CD8_GZMB	ZNF365	4.02934	3.5	0.3	8.12654e-42	2.7215e-37
CD8_GZMB	TSHZ3	3.96932	1.2	0.1	3.58283e-16	1.19985e-11
CD8_GZMB	LILRB1	3.9442	3.5	0.3	2.01896e-40	6.76128e-36
CD8_GZMB	PPM1L	3.87979	3.3	0.3	3.12228e-42	1.04562e-37
CD8_GZMB	VCL	3.82262	15.9	1.6	1.91235e-183	6.40427e-179
CD8_GZMB	EPHX4	3.81283	1.1	0.1	1.42624e-15	4.77632e-11
CD8_GZMB	SLCO4C1	3.76825	2.7	0.2	7.51502e-33	2.51671e-28
CD8_GZMB	ITGAM	3.66488	8	0.8	9.45066e-88	3.16493e-83
CD8_GZMB	LINC02384	3.59274	9.8	1	2.25686e-108	7.55799e-104
CD8_GZMB	AGPAT4	3.39943	5.7	0.7	6.09492e-57	2.04113e-52
CD8_GZMB	PCSK5	3.373	1.1	0.1	2.89576e-11	9.6976e-07
CD8_GZMB	TMCC3	3.36557	4.9	0.6	1.83545e-49	6.14673e-45
CD8_GZMB	PLEKHG3	3.35534	4.8	0.6	1.04506e-48	3.49982e-44
CD8_GZMB	HBA1	3.25609	1.4	0.4	1.16327e-07	0.00389566
CD8_GZMB	CACNA2D2	3.23862	3	0.5	8.22884e-26	2.75575e-21
CD8_GZMB	GNLY	3.22967	82.6	9.4	0	0
CD8_GZMB	GDPD5	3.19655	3.6	0.5	9.21148e-35	3.08483e-30
CD8_GZMB	AKR1C3	3.17983	8.8	1	3.5413e-91	1.18595e-86
CD8_GZMB	RAB11FIP5	3.05311	3.3	0.4	3.13283e-32	1.04915e-27
CD8_GZMB	RAP1GAP2	3.04727	6.8	1	2.06355e-61	6.91063e-57
CD8_GZMB	SSBP3	3.044	17.2	2.8	6.87802e-144	2.30338e-139
CD8_GZMB	C1orf21	2.98884	25.5	4.3	2.39784e-214	8.03011e-210
CD8_GZMB	FCGR3A	2.94585	22.6	3.9	3.87709e-181	1.2984e-176
CD8_GZMB	IL5RA	2.9193	2.2	0.4	2.49189e-17	8.3451e-13
CD8_GZMB	KLRF1	2.90153	13.6	2	7.52818e-121	2.52111e-116
CD8_GZMB	SOX13	2.87927	1.5	0.3	2.58482e-12	8.6563e-08
CD8_GZMB	PTCH1	2.86196	6.8	1.2	2.15692e-53	7.2233e-49
CD8_GZMB	ST8SIA6	2.8327	1.9	0.3	3.1965e-15	1.07048e-10
CD8_GZMB	ERBB2	2.81882	1.6	0.3	5.68115e-14	1.90256e-09
CD8_GZMB	UBXN10-AS1	2.79999	1.4	0.3	9.62426e-11	3.22307e-06
CD8_GZMB	PLAC8	2.79939	39.3	7.9	2.48892e-301	8.33515e-297
CD8_GZMB	OSBPL5	2.77965	2.9	0.5	2.88869e-21	9.67394e-17
CD8_GZMB	COPZ2	2.77862	1.9	0.4	9.63973e-14	3.22825e-09
CD8_GZMB	TSPAN2	2.76808	6.6	1.2	3.50496e-49	1.17378e-44
CD8_GZMB	FRY	2.73616	1.5	0.3	1.02948e-12	3.44761e-08
CD8_GZMB	PDGFRB	2.73158	1.4	0.3	4.17972e-11	1.39975e-06
CD8_GZMB	ACOX2	2.7276	1.1	0.1	3.09888e-11	1.03778e-06
CD8_GZMB	S1PR5	2.71451	19.4	3.2	2.80597e-156	9.39693e-152
CD8_GZMB	COL6A2	2.70131	4.5	1	8.05107e-27	2.69622e-22
CD8_GZMB	SPON2	2.69374	25.2	5.9	1.6677e-158	5.58497e-154
CD8_GZMB	FCGR3B	2.69323	1.4	0.4	1.32503e-07	0.0044374
CD8_GZMB	ADAMTS10	2.61278	1.2	0.2	2.04383e-09	6.84459e-05
CD8_GZMB	EFNA5	2.60896	1.6	0.3	8.70275e-13	2.91446e-08
CD8_GZMB	CCDC112	2.57464	3.9	1	2.1296e-21	7.13182e-17
CD8_GZMB	TMEM273	2.56267	6.2	1.4	1.02889e-38	3.44565e-34
CD8_GZMB	NUAK1	2.55967	1.8	0.3	6.99343e-13	2.34203e-08
CD8_GZMB	EFHD2	2.54172	59.5	18.2	0	0
CD8_GZMB	ATL1	2.49605	1.6	0.5	1.87092e-08	0.000626553
CD8_GZMB	ADGRG1	2.49065	23.5	5.3	2.09486e-149	7.01549e-145
CD8_GZMB	S100B	2.48062	1.2	0.3	6.80862e-08	0.00228014
CD8_GZMB	C1orf162	2.46428	5.6	1.5	5.68239e-28	1.90297e-23
CD8_GZMB	AL035701.1	2.44829	1.3	0.2	5.09401e-11	1.70593e-06
CD8_GZMB	AC104794.2	2.43638	1.3	0.3	4.89243e-08	0.00163843
CD8_GZMB	LAIR1	2.41679	3.5	1.1	1.06526e-14	3.56746e-10
CD8_GZMB	FGR	2.41628	6.8	1.5	2.80529e-41	9.39464e-37
CD8_GZMB	SUSD1	2.32297	3.5	0.7	4.8755e-24	1.63276e-19
CD8_GZMB	PDZD4	2.31362	2.8	0.7	1.08615e-15	3.6374e-11
CD8_GZMB	GZMB	2.3077	77.4	20.7	0	0
CD8_GZMB	MTSS1	2.30633	5.5	1.5	2.23015e-26	7.46857e-22
CD8_GZMB	PBLD	2.29473	1.3	0.3	1.36223e-08	0.000456197
CD8_GZMB	PLEK	2.26132	39.1	13.1	1.98915e-180	6.66147e-176
CD8_GZMB	LYN	2.23989	5.2	1.6	1.39129e-20	4.65927e-16
CD8_GZMB	NHSL2	2.22604	2.3	0.5	9.18784e-15	3.07692e-10
CD8_GZMB	TTC38	2.194	10.7	3.2	5.33077e-46	1.78522e-41
CD8_GZMB	FEZ1	2.17803	2.2	0.6	9.02838e-11	3.02351e-06
CD8_GZMB	LAIR2	2.17753	12.4	3.4	3.54628e-59	1.18761e-54
CD8_GZMB	KLF3	2.17049	38.3	11.5	1.12534e-192	3.76864e-188
CD8_GZMB	PTGDS	2.13995	5.5	1.5	1.08169e-26	3.62247e-22
CD8_GZMB	B3GAT1	2.13924	3.2	0.8	4.70652e-17	1.57617e-12
CD8_GZMB	TYROBP	2.06883	9.8	2.5	8.8321e-50	2.95778e-45
CD8_GZMB	DSTN	1.99349	32.5	13.6	8.53246e-102	2.85744e-97
CD8_GZMB	SMIM14	1.98933	5.2	1.3	2.54119e-26	8.51018e-22
CD8_GZMB	AGAP1	1.98093	2.6	0.7	1.15874e-12	3.88052e-08
CD8_GZMB	RARG	1.95568	2.6	0.9	3.52923e-10	1.1819e-05
CD8_GZMB	TGFBR3	1.94003	25.1	8.2	1.48984e-100	4.98933e-96
CD8_GZMB	NSG1	1.93582	5.8	1.8	3.7282e-23	1.24854e-18
CD8_GZMB	HAO1	1.93323	1.5	0.4	4.63834e-09	0.000155333
CD8_GZMB	HHEX	1.91684	2.3	0.8	8.29671e-09	0.000277849
CD8_GZMB	PXN	1.91238	13.9	4.5	1.76546e-53	5.91234e-49
CD8_GZMB	HLF	1.90881	2.2	0.7	1.7274e-09	5.7849e-05
CD8_GZMB	ADCY9	1.90478	2.2	0.7	2.55838e-09	8.56777e-05
CD8_GZMB	HPGD	1.89437	4.5	1.8	3.38978e-12	1.1352e-07
CD8_GZMB	SLCO3A1	1.89061	10.3	3.5	9.99032e-37	3.34566e-32
CD8_GZMB	AC004556.1	1.89059	1.1	0.2	7.52169e-08	0.00251894
CD8_GZMB	S1PR1	1.87849	14	4.5	1.51194e-54	5.06335e-50
CD8_GZMB	CKB	1.84546	2.2	0.6	2.45494e-11	8.22136e-07
CD8_GZMB	SAA4	1.83673	1.6	0.5	1.29746e-07	0.00434506
CD8_GZMB	CD300A	1.81306	11.5	3.9	1.307e-41	4.37701e-37
CD8_GZMB	CEP78	1.81186	16	5.9	1.27926e-50	4.28411e-46
CD8_GZMB	SERPINB6	1.7817	7.8	3.4	3.30335e-18	1.10626e-13
CD8_GZMB	GZMH	1.76062	88.4	44.9	0	0
CD8_GZMB	CASP10	1.75251	4	1.7	5.98333e-10	2.00376e-05
CD8_GZMB	TTC16	1.70031	4.5	1.7	4.96603e-14	1.66307e-09
CD8_GZMB	GK5	1.68518	7.3	2.9	6.62406e-20	2.21833e-15
CD8_GZMB	SOCS2	1.62849	3.5	1.4	2.92103e-10	9.78223e-06
CD8_GZMB	MYO6	1.60539	7.2	3.1	3.65048e-17	1.22251e-12
CD8_GZMB	ITGB1	1.588	62.2	33.6	4.30848e-174	1.44287e-169
CD8_GZMB	RASGRP2	1.58702	12.2	5	2.58307e-32	8.65043e-28
CD8_GZMB	TFEB	1.58449	3.7	1.6	4.43127e-09	0.000148399
CD8_GZMB	PLEKHA1	1.56838	15.6	6.7	1.39155e-38	4.66016e-34
CD8_GZMB	MAPK7	1.55117	2.3	0.9	1.89659e-07	0.00635148
CD8_GZMB	SH3BP5	1.53916	14.7	6.6	6.62997e-33	2.22031e-28
CD8_GZMB	FAM169A	1.53786	3.5	1.2	2.30845e-12	7.73078e-08
CD8_GZMB	CAMK2N1	1.53597	6.8	2.8	2.00172e-17	6.70357e-13
CD8_GZMB	SAA2	1.51141	1.7	0.5	1.56367e-07	0.00523657
CD8_GZMB	ENPP4	1.5095	6.9	2.8	4.52454e-18	1.51522e-13
CD8_GZMB	PATL2	1.508	8.9	4	4.18073e-19	1.40009e-14
CD8_GZMB	PTPN12	1.50557	10.3	5.2	2.94884e-18	9.87537e-14
CD8_GZMB	SBK1	1.50224	5.5	2.4	9.72906e-13	3.25817e-08
CD8_GZMB	LGALS1	1.45002	54.2	27.1	1.77051e-138	5.92925e-134
CD8_GZMB	GSAP	1.44932	3.5	1.4	1.7916e-09	5.99987e-05
CD8_GZMB	PHLDB2	1.42202	3.3	1.4	2.44776e-08	0.000819731
CD8_GZMB	BPGM	1.40468	12.7	6.3	1.06071e-22	3.5522e-18
CD8_GZMB	SERPING1	1.3938	3.7	1.8	1.6575e-07	0.00555079
CD8_GZMB	SSX2IP	1.38621	5.9	2.8	1.56288e-11	5.23393e-07
CD8_GZMB	APOM	1.36948	3.6	1.5	1.2429e-09	4.16236e-05
CD8_GZMB	GALNT3	1.35779	7.2	3.2	1.27442e-15	4.26789e-11
CD8_GZMB	C11orf21	1.35381	5.8	3	1.78205e-09	5.9679e-05
CD8_GZMB	SORL1	1.3536	17.4	8.3	1.42297e-33	4.76538e-29
CD8_GZMB	PTGER2	1.31252	13.9	6.1	1.19711e-30	4.009e-26
CD8_GZMB	COMMD5	1.30051	5.9	3.4	2.98024e-07	0.00998054
CD8_GZMB	CD320	1.29296	15.3	7.6	4.0177e-27	1.34549e-22
CD8_GZMB	EMP3	1.28043	74.5	45.3	7.51168e-184	2.51559e-179
CD8_GZMB	MYBL1	1.26933	27.2	13.3	1.30254e-52	4.36208e-48
CD8_GZMB	LPCAT1	1.26385	12.2	6.4	1.73962e-18	5.82581e-14
CD8_GZMB	FUT11	1.25245	9.8	4.8	3.8363e-17	1.28474e-12
CD8_GZMB	SLC15A4	1.24113	7.8	4	2.8738e-12	9.62406e-08
CD8_GZMB	ANKRD28	1.23357	18.3	9.2	7.70294e-32	2.57964e-27
CD8_GZMB	RAP2A	1.22897	8.7	5	4.37358e-11	1.46467e-06
CD8_GZMB	SYNGR1	1.22799	9.9	4.9	3.37348e-17	1.12974e-12
CD8_GZMB	JAZF1	1.21991	8.6	5	7.51955e-10	2.51822e-05
CD8_GZMB	FNDC3B	1.21305	5.9	3.2	4.26027e-08	0.00142672
CD8_GZMB	ADRB2	1.19785	17.9	8.8	1.29839e-31	4.34819e-27
CD8_GZMB	RASA3	1.18877	15.3	7.9	1.21682e-24	4.07501e-20
CD8_GZMB	STK38	1.18385	22.3	11.8	1.65065e-35	5.52786e-31
CD8_GZMB	TXNIP	1.17303	63.2	39.1	2.11071e-111	7.06856e-107
CD8_GZMB	RAP2B	1.16498	27.8	15.5	6.63519e-43	2.22206e-38
CD8_GZMB	C12orf75	1.16341	51.3	30.2	3.26225e-89	1.0925e-84
CD8_GZMB	RIPOR2	1.15925	36.4	21	5.59246e-56	1.87286e-51
CD8_GZMB	S100A10	1.15708	76.2	53.2	9.80139e-143	3.28239e-138
CD8_GZMB	CRBN	1.15582	21.8	12.5	3.94725e-29	1.32189e-24
CD8_GZMB	C4BPA	1.15463	5	2.4	2.25978e-09	7.56779e-05
CD8_GZMB	MXD1	1.14982	12.6	7.9	7.52086e-12	2.51866e-07
CD8_GZMB	CDC25B	1.14899	15.1	8.1	7.07774e-22	2.37026e-17
CD8_GZMB	UPP1	1.14234	21.5	11.5	5.80625e-33	1.94445e-28
CD8_GZMB	PRF1	1.13601	59.2	36.6	1.75967e-103	5.89295e-99
CD8_GZMB	RHBDF2	1.13525	7.3	4.4	8.07077e-08	0.00270282
CD8_GZMB	RCBTB2	1.13326	5	2.6	1.01395e-07	0.00339563
CD8_GZMB	ZBTB44	1.12379	17.7	10.2	8.94998e-22	2.99726e-17
CD8_GZMB	GPATCH11	1.1234	9.1	5.3	1.14043e-10	3.8192e-06
CD8_GZMB	TFDP2	1.12334	17.1	9.9	3.2408e-21	1.08531e-16
CD8_GZMB	THRA	1.11825	7.1	3.7	1.4472e-10	4.84654e-06
CD8_GZMB	ICAM2	1.11478	10.9	6.3	3.65041e-13	1.22249e-08
CD8_GZMB	ITIH1	1.10989	7.5	3.5	1.84765e-14	6.1876e-10
CD8_GZMB	S100A4	1.08049	93.9	74.8	8.33538e-212	2.79144e-207
CD8_GZMB	CD226	1.07872	16.8	9.9	7.14946e-19	2.39428e-14
CD8_GZMB	NKG7	1.07452	99	88	0	0
CD8_GZMB	KLF2	1.06713	62.7	33.7	6.8721e-130	2.3014e-125
CD8_GZMB	UAP1	1.055	18.6	12.5	1.24002e-14	4.1527e-10
CD8_GZMB	SUPT4H1	1.04358	25.1	15.9	2.76389e-26	9.25599e-22
CD8_GZMB	MGAT4A	1.04286	24	13.9	8.62144e-30	2.88723e-25
CD8_GZMB	CD52	1.04032	89.5	68.1	4.31173e-176	1.44396e-171
CD8_GZMB	ITGA5	1.0327	8.7	4.9	5.43019e-11	1.81852e-06
CD8_GZMB	GAB3	1.02608	11	6.6	2.18552e-11	7.31908e-07
CD8_GZMB	ANXA1	1.01997	85.3	55.9	7.28546e-152	2.43983e-147
CD8_GZMB	FLNA	1.006	52.6	35.1	4.63374e-69	1.55179e-64
CD8_GZMB	TPST2	1.0025	23.3	14.6	5.46112e-24	1.82888e-19
CD8_GZMB	DAPK2	-1.00007	1.4	4.1	5.38189e-08	0.00180234
CD8_GZMB	NIN	-1.00014	10.8	22.8	3.44056e-27	1.15221e-22
CD8_GZMB	N4BP2	-1.0005	3.8	9	1.31887e-12	4.41677e-08
CD8_GZMB	EOMES	-1.00408	13.5	25.9	2.95831e-27	9.90707e-23
CD8_GZMB	RANBP2	-1.00605	10.9	22.7	2.76461e-26	9.25842e-22
CD8_GZMB	CTDP1	-1.00668	2.3	6.3	2.48656e-10	8.32725e-06
CD8_GZMB	LAG3	-1.00948	17.6	33.6	4.28483e-37	1.43495e-32
CD8_GZMB	NANS	-1.01008	3.8	9	2.54e-12	8.5062e-08
CD8_GZMB	AGPAT3	-1.01199	2.8	6.2	5.53831e-08	0.00185472
CD8_GZMB	CYSTM1	-1.01453	3.1	7.4	1.05696e-10	3.53964e-06
CD8_GZMB	FASLG	-1.02056	6	13.3	4.88193e-17	1.63491e-12
CD8_GZMB	MIR222HG	-1.02221	4.2	9	3.86461e-11	1.29422e-06
CD8_GZMB	PELI1	-1.02314	3.1	7.5	8.97451e-11	3.00547e-06
CD8_GZMB	ECE1	-1.02707	1.6	4.4	5.23211e-08	0.00175218
CD8_GZMB	TRIB2	-1.03125	3.1	7.1	8.06568e-10	2.70112e-05
CD8_GZMB	AP1S1	-1.03484	2.7	6.6	8.09851e-10	2.71211e-05
CD8_GZMB	ARID5A	-1.03742	7.9	17.8	2.44531e-23	8.18911e-19
CD8_GZMB	AC243829.1	-1.03794	2.2	5.5	1.58529e-08	0.000530899
CD8_GZMB	LRRC8B	-1.03902	2.1	5.2	4.86861e-08	0.00163045
CD8_GZMB	EIF4A3	-1.04033	13.6	28.4	2.726e-34	9.1291e-30
CD8_GZMB	SQOR	-1.04537	3.5	7.9	1.13604e-10	3.80447e-06
CD8_GZMB	CASS4	-1.04568	2.9	6.4	2.82836e-08	0.00094719
CD8_GZMB	PARVG	-1.0468	6.4	14.5	8.67238e-19	2.90429e-14
CD8_GZMB	CEMIP2	-1.04807	35.8	55.9	6.27553e-59	2.10161e-54
CD8_GZMB	PGGHG	-1.05269	2.5	5.9	1.81065e-08	0.000606369
CD8_GZMB	DUSP1	-1.05338	21.7	35.7	1.48334e-28	4.96755e-24
CD8_GZMB	VEGFB	-1.0537	2.2	5.5	8.4026e-09	0.000281395
CD8_GZMB	SDCBP	-1.05444	10.9	24.6	2.05162e-33	6.87066e-29
CD8_GZMB	CLDND1	-1.05947	14.4	27.6	1.85395e-29	6.20869e-25
CD8_GZMB	SLC35D2	-1.06438	4.1	8.6	2.05951e-10	6.8971e-06
CD8_GZMB	TSPAN5	-1.06446	4.2	10.8	1.12579e-16	3.77016e-12
CD8_GZMB	ATP10D	-1.06557	2.6	6	2.34436e-08	0.000785103
CD8_GZMB	ABCB1	-1.06558	4.3	10.3	1.26164e-14	4.2251e-10
CD8_GZMB	ZC3H12D	-1.06735	1.8	4.7	1.07948e-07	0.00361507
CD8_GZMB	CDK6	-1.07233	5.6	12.1	8.75378e-15	2.93155e-10
CD8_GZMB	RGCC	-1.07254	43.3	66.7	9.23997e-85	3.09437e-80
CD8_GZMB	PECAM1	-1.07355	2.2	6.6	5.1699e-12	1.73135e-07
CD8_GZMB	FOS	-1.07425	15.3	28.4	7.93086e-28	2.65597e-23
CD8_GZMB	PPA1	-1.0774	11.6	25.7	7.37553e-34	2.46999e-29
CD8_GZMB	AIM2	-1.08295	1.9	5	2.62597e-08	0.000879412
CD8_GZMB	DESI1	-1.08387	3.2	7.6	8.10028e-11	2.7127e-06
CD8_GZMB	MCM6	-1.084	2.9	7.2	5.54468e-11	1.85686e-06
CD8_GZMB	NAMPT	-1.08878	6.8	16.6	1.00461e-23	3.36434e-19
CD8_GZMB	TNFSF9	-1.08902	9	21.1	3.25966e-30	1.09163e-25
CD8_GZMB	SNX10	-1.09149	2.4	6	3.14567e-09	0.000105345
CD8_GZMB	BTG2	-1.10478	32.6	56	6.29572e-69	2.10837e-64
CD8_GZMB	BCL2A1	-1.11112	2.6	7.3	7.2028e-13	2.41214e-08
CD8_GZMB	METTL4	-1.11282	2.9	6.8	1.97241e-09	6.6054e-05
CD8_GZMB	AKAP11	-1.12212	3.3	8.1	4.18356e-12	1.40103e-07
CD8_GZMB	DUSP2	-1.12407	64.2	88.6	5.64173e-180	1.88936e-175
CD8_GZMB	CAMK4	-1.1241	5.3	12.6	8.93478e-18	2.99217e-13
CD8_GZMB	SDE2	-1.12421	4.5	11.3	1.24296e-16	4.16253e-12
CD8_GZMB	SMC4	-1.12673	10.2	23	2.9763e-31	9.96734e-27
CD8_GZMB	APBA2	-1.12741	2.5	5.4	2.83881e-07	0.00950691
CD8_GZMB	NEK1	-1.12996	2.2	5.8	1.7148e-09	5.74268e-05
CD8_GZMB	LEF1	-1.13094	1.4	4	1.28972e-07	0.00431913
CD8_GZMB	TBC1D2B	-1.13114	5.8	13.7	4.19702e-19	1.40554e-14
CD8_GZMB	TNFRSF25	-1.13133	3.1	7.2	4.82799e-10	1.61685e-05
CD8_GZMB	PHACTR2	-1.1322	4.6	11.6	2.42082e-17	8.10709e-13
CD8_GZMB	PLEKHO1	-1.13248	6.8	16.3	1.88811e-23	6.3231e-19
CD8_GZMB	STAMBPL1	-1.13393	2.8	6.7	1.3526e-09	4.52972e-05
CD8_GZMB	USP36	-1.13687	9.5	21.2	4.49089e-28	1.50395e-23
CD8_GZMB	LYRM7	-1.13705	1.7	4.9	5.2179e-09	0.000174742
CD8_GZMB	HIST1H2BN	-1.13756	2.8	7.5	2.7014e-12	9.04671e-08
CD8_GZMB	SBNO2	-1.14074	2.5	6	1.06323e-08	0.000356064
CD8_GZMB	HNRNPLL	-1.14832	5.4	13.9	1.25737e-21	4.21081e-17
CD8_GZMB	STAT1	-1.15184	12	27.6	1.15185e-39	3.85744e-35
CD8_GZMB	AC103591.3	-1.15316	2.1	5.2	1.9579e-08	0.00065568
CD8_GZMB	ASAP1	-1.1559	3.8	10.8	1.2719e-18	4.25948e-14
CD8_GZMB	SLA	-1.16443	22.5	40.8	8.48704e-48	2.84223e-43
CD8_GZMB	PCED1B	-1.16536	6.3	15.9	5.85718e-24	1.96151e-19
CD8_GZMB	TSPAN17	-1.16726	1.9	5.5	3.974e-10	1.33085e-05
CD8_GZMB	CALM3	-1.16773	12	27.5	2.3036e-39	7.71452e-35
CD8_GZMB	HEATR1	-1.17776	1.5	4	2.3967e-07	0.00802632
CD8_GZMB	KIF20B	-1.18551	4.2	9.7	1.83988e-13	6.16158e-09
CD8_GZMB	GGA2	-1.18662	7.4	17.7	1.01438e-25	3.39707e-21
CD8_GZMB	JMY	-1.18813	9.1	21.6	9.81634e-32	3.28739e-27
CD8_GZMB	SPNS3	-1.18984	2.6	6.4	1.49524e-09	5.0074e-05
CD8_GZMB	LINC01943	-1.19397	3.4	7.9	7.9816e-11	2.67296e-06
CD8_GZMB	ARL4D	-1.20062	4.9	9.9	2.17156e-11	7.27232e-07
CD8_GZMB	LINC01934	-1.20182	4	9.9	6.03729e-15	2.02183e-10
CD8_GZMB	CD7	-1.20432	27	51.7	6.59241e-80	2.20773e-75
CD8_GZMB	CRIM1	-1.20635	2.7	6.6	8.57325e-10	2.8711e-05
CD8_GZMB	INPP4B	-1.21407	7.5	18.7	2.60795e-28	8.73377e-24
CD8_GZMB	CTSA	-1.2173	2.3	6.5	3.16366e-11	1.05948e-06
CD8_GZMB	SYPL1	-1.22118	4.6	11.6	1.86133e-17	6.23342e-13
CD8_GZMB	IL6ST	-1.22469	5.5	14.3	8.08966e-23	2.70915e-18
CD8_GZMB	CORO1B	-1.22491	5.6	13.1	6.73289e-18	2.25478e-13
CD8_GZMB	TTC39B	-1.22512	3.7	9.5	6.24093e-15	2.09002e-10
CD8_GZMB	GCHFR	-1.22523	6.3	16.1	6.56633e-25	2.199e-20
CD8_GZMB	PHTF2	-1.2297	4.3	11.7	5.22897e-19	1.75113e-14
CD8_GZMB	P2RY10	-1.23197	7.6	18.5	2.12843e-27	7.12791e-23
CD8_GZMB	JUNB	-1.23208	60	87.7	2.80082e-182	9.37967e-178
CD8_GZMB	BIRC3	-1.23284	20.4	40.7	5.27009e-55	1.7649e-50
CD8_GZMB	JUN	-1.23319	24.7	46.5	1.62797e-61	5.45192e-57
CD8_GZMB	PFKFB3	-1.23996	2.5	6.9	6.43581e-12	2.15529e-07
CD8_GZMB	RNF19A	-1.24908	34.5	58.4	7.18624e-87	2.4066e-82
CD8_GZMB	AHR	-1.25157	2.8	7	7.36949e-11	2.46797e-06
CD8_GZMB	PLXNC1	-1.26049	1	3.6	2.07016e-08	0.000693277
CD8_GZMB	DGKA	-1.26665	3.5	9.4	1.19213e-15	3.99232e-11
CD8_GZMB	RGS10	-1.26828	10.1	26.4	7.14361e-45	2.39232e-40
CD8_GZMB	HIPK2	-1.28289	3	7.5	1.62413e-11	5.43906e-07
CD8_GZMB	CDKN2A	-1.28575	3.4	8.5	7.18807e-13	2.40721e-08
CD8_GZMB	AKAP7	-1.28723	1.8	4.8	1.82799e-08	0.000612176
CD8_GZMB	NPC2	-1.29586	1.9	5.2	4.72379e-09	0.000158195
CD8_GZMB	CKAP2	-1.29972	6.2	16.4	1.30844e-26	4.38185e-22
CD8_GZMB	GALM	-1.30322	6.3	15.6	1.39242e-23	4.66308e-19
CD8_GZMB	ALOX5AP	-1.30911	22.9	49.1	7.3168e-86	2.45032e-81
CD8_GZMB	MIR181A1HG	-1.3094	3	8.3	5.90888e-14	1.97883e-09
CD8_GZMB	HIST1H1C	-1.31288	9.6	22.3	2.71579e-32	9.09491e-28
CD8_GZMB	AQP3	-1.31536	2.7	6.6	4.93188e-10	1.65164e-05
CD8_GZMB	RGL4	-1.31954	5.3	14.9	6.51731e-26	2.18258e-21
CD8_GZMB	ZDBF2	-1.32231	1.8	4.6	9.96204e-08	0.00333619
CD8_GZMB	SEL1L3	-1.33732	2.2	6.2	4.97455e-11	1.66593e-06
CD8_GZMB	NR4A1	-1.33823	8	18.4	1.57304e-25	5.26796e-21
CD8_GZMB	BCAS4	-1.34477	3	8.9	4.14468e-16	1.38801e-11
CD8_GZMB	OTUD1	-1.34899	0.8	3.1	4.58348e-08	0.00153496
CD8_GZMB	CASK	-1.35652	3.8	10.2	8.78714e-17	2.94273e-12
CD8_GZMB	CAPN12	-1.35972	1.8	5.1	3.5751e-09	0.000119727
CD8_GZMB	KDM5B	-1.36152	2.2	6.8	4.79906e-13	1.60716e-08
CD8_GZMB	DNMT3A	-1.36616	1.8	5.8	1.82739e-11	6.11975e-07
CD8_GZMB	GOLIM4	-1.37514	1.5	5	2.7258e-10	9.12844e-06
CD8_GZMB	LINC01550	-1.3819	1.4	4	1.41265e-07	0.00473081
CD8_GZMB	AC136475.3	-1.38606	0.9	3.3	5.9369e-08	0.00198821
CD8_GZMB	FMNL3	-1.38691	1.8	5	4.70454e-09	0.00015755
CD8_GZMB	MIR155HG	-1.3898	3.8	10.2	5.99988e-17	2.0093e-12
CD8_GZMB	PHLDA1	-1.39462	6	15.7	3.02139e-25	1.01183e-20
CD8_GZMB	AGPAT2	-1.40151	1.8	5.5	9.941e-11	3.32914e-06
CD8_GZMB	IRF4	-1.4046	2.9	8.6	1.01951e-15	3.41425e-11
CD8_GZMB	BEX2	-1.41144	2.3	6.4	1.98488e-11	6.64717e-07
CD8_GZMB	PAG1	-1.41494	10.6	27.2	3.10185e-47	1.03878e-42
CD8_GZMB	RGS2	-1.41496	13.3	30.4	6.03574e-47	2.02131e-42
CD8_GZMB	RBPJ	-1.41546	8.6	20.8	1.65404e-31	5.53922e-27
CD8_GZMB	NR4A2	-1.41565	33.1	63.9	2.76634e-124	9.2642e-120
CD8_GZMB	HLA-DRB1	-1.41743	10	26.3	9.96558e-47	3.33737e-42
CD8_GZMB	MYL6B	-1.42022	1.3	4.3	3.92102e-09	0.000131311
CD8_GZMB	B3GNT2	-1.42128	8.6	23.4	2.2566e-41	7.55714e-37
CD8_GZMB	RNF157	-1.42265	1.8	6	2.31555e-12	7.75455e-08
CD8_GZMB	COL18A1	-1.4237	1	3.3	2.7439e-07	0.00918906
CD8_GZMB	MTX3	-1.42449	1.2	3.7	1.4079e-07	0.0047149
CD8_GZMB	SPATS2L	-1.43817	2.3	7.7	2.15828e-15	7.22788e-11
CD8_GZMB	AHI1	-1.44021	8.5	19.5	5.7206e-28	1.91577e-23
CD8_GZMB	FUT8	-1.4505	3.1	9.9	3.65035e-19	1.22246e-14
CD8_GZMB	ITGA1	-1.45426	4.5	11.3	1.49046e-17	4.99141e-13
CD8_GZMB	TYMP	-1.45524	3.4	10.3	2.58778e-19	8.66621e-15
CD8_GZMB	CTSZ	-1.45918	1.5	4.9	3.90784e-10	1.3087e-05
CD8_GZMB	AC007952.4	-1.47049	1.2	3.7	1.2063e-07	0.00403977
CD8_GZMB	SFMBT2	-1.47959	4.9	14.2	1.18009e-25	3.95201e-21
CD8_GZMB	NUDT14	-1.49509	2.7	7.8	3.7904e-14	1.26937e-09
CD8_GZMB	ACOT9	-1.50231	1.3	4.1	1.31448e-08	0.000440207
CD8_GZMB	TP53BP1	-1.50393	1.4	4.5	1.03109e-09	3.45303e-05
CD8_GZMB	TESPA1	-1.50754	2.2	6.8	5.59195e-13	1.87269e-08
CD8_GZMB	PRMT9	-1.51589	4.8	14.1	1.0325e-25	3.45775e-21
CD8_GZMB	ASXL2	-1.5188	7.6	21	1.6236e-37	5.43727e-33
CD8_GZMB	AC004585.1	-1.52474	1.5	4.8	5.59129e-10	1.87247e-05
CD8_GZMB	TRPS1	-1.53135	3.3	11.2	9.91554e-23	3.32061e-18
CD8_GZMB	MTAP	-1.53166	1.1	3.6	9.26412e-08	0.00310246
CD8_GZMB	GRAMD1B	-1.53298	1.2	4.5	2.39258e-10	8.0125e-06
CD8_GZMB	PRKAR1B	-1.53512	1.1	3.4	2.29377e-07	0.00768159
CD8_GZMB	CORO2A	-1.53925	0.8	3.1	1.11749e-07	0.00374238
CD8_GZMB	TIGIT	-1.54083	17.1	41.4	1.93058e-79	6.46531e-75
CD8_GZMB	ITM2A	-1.54752	37.8	69.6	9.55409e-166	3.19957e-161
CD8_GZMB	PATJ	-1.5603	1.2	4.5	3.41182e-10	1.14258e-05
CD8_GZMB	CD84	-1.56336	6	18.2	4.96695e-35	1.66338e-30
CD8_GZMB	BBS7	-1.56384	1.1	3.4	2.89166e-07	0.00968386
CD8_GZMB	EMC9	-1.56602	1.4	4.8	1.78556e-10	5.97965e-06
CD8_GZMB	ANKRD35	-1.56622	0.5	2.8	1.91076e-08	0.000639896
CD8_GZMB	TMEM14C	-1.57529	2.2	7.7	5.506e-16	1.8439e-11
CD8_GZMB	GRAMD1A	-1.5806	3.1	9.7	8.60434e-19	2.88151e-14
CD8_GZMB	FKBP1A	-1.61823	6.8	20.8	4.04126e-41	1.35338e-36
CD8_GZMB	XCL2	-1.61919	14.6	34.4	5.50648e-59	1.84407e-54
CD8_GZMB	USP20	-1.62213	1.4	4.1	2.38455e-08	0.000798562
CD8_GZMB	HIVEP1	-1.63052	1.7	5.5	3.73904e-11	1.25217e-06
CD8_GZMB	SLC7A5	-1.63312	7.5	22.5	4.42381e-45	1.48149e-40
CD8_GZMB	SLC35E1	-1.64443	4.1	13.1	4.23557e-26	1.41845e-21
CD8_GZMB	EPS8L2	-1.64594	1.6	5.7	3.28795e-12	1.1011e-07
CD8_GZMB	HIC1	-1.65168	2.5	8.7	9.84998e-19	3.29866e-14
CD8_GZMB	SLF1	-1.65312	5.1	16.4	3.93662e-33	1.31833e-28
CD8_GZMB	CD160	-1.65606	2.8	8.9	2.6182e-17	8.76808e-13
CD8_GZMB	FBXO2	-1.66175	1.5	5.1	5.95825e-11	1.99536e-06
CD8_GZMB	ARHGAP18	-1.66356	3.2	11	7.81767e-23	2.61806e-18
CD8_GZMB	ICOS	-1.67328	8.3	24.6	1.90606e-49	6.38319e-45
CD8_GZMB	PLSCR1	-1.67674	1.4	5.9	9.9251e-15	3.32382e-10
CD8_GZMB	TOX	-1.67754	7.2	22	9.62831e-45	3.22443e-40
CD8_GZMB	SOCS3	-1.68765	4.6	15.4	2.80213e-32	9.38405e-28
CD8_GZMB	LTB	-1.69246	8.6	30.2	1.73366e-74	5.80584e-70
CD8_GZMB	HLA-DRB5	-1.70615	2.2	8.5	2.54084e-19	8.50903e-15
CD8_GZMB	TOP2A	-1.70691	0.5	2.9	7.92492e-09	0.000265398
CD8_GZMB	SNAP47	-1.70885	2.5	9.4	8.49379e-21	2.84449e-16
CD8_GZMB	HLA-DPA1	-1.71098	6.2	21	6.03271e-46	2.02029e-41
CD8_GZMB	MASTL	-1.71572	1.8	6.1	4.08251e-13	1.36719e-08
CD8_GZMB	DNPH1	-1.71641	2.3	8.8	8.80678e-20	2.9493e-15
CD8_GZMB	UBASH3A	-1.72224	1.4	5.2	3.93241e-12	1.31692e-07
CD8_GZMB	TRAF5	-1.74639	5.5	18.8	1.54241e-40	5.16538e-36
CD8_GZMB	TRAT1	-1.74973	9.9	29.9	5.79442e-65	1.94049e-60
CD8_GZMB	ABCC1	-1.75116	1.3	5.1	5.03553e-12	1.68635e-07
CD8_GZMB	GPR18	-1.75691	4	15.5	6.74086e-36	2.25745e-31
CD8_GZMB	KCNK6	-1.75861	0.5	2.8	2.28779e-08	0.000766159
CD8_GZMB	ZEB1	-1.76666	3.6	12.4	3.41416e-26	1.14337e-21
CD8_GZMB	EGR1	-1.7728	3	7.8	1.55541e-12	5.2089e-08
CD8_GZMB	GPD2	-1.79263	1.1	4.7	5.02269e-12	1.68205e-07
CD8_GZMB	CD74	-1.79938	7	23.7	7.13552e-54	2.38961e-49
CD8_GZMB	PLCG1	-1.81453	1.5	4.9	2.73963e-10	9.17476e-06
CD8_GZMB	LINC00426	-1.81656	1	3.8	3.85326e-09	0.000129042
CD8_GZMB	NUSAP1	-1.83863	5.2	19.8	2.33542e-46	7.8211e-42
CD8_GZMB	CTSB	-1.84669	1.2	4.4	2.40954e-10	8.06932e-06
CD8_GZMB	MAP1LC3A	-1.85604	2.5	10.4	4.68857e-25	1.57016e-20
CD8_GZMB	MX1	-1.85618	2.8	10.8	2.26971e-24	7.60102e-20
CD8_GZMB	CXCR3	-1.85938	3	12	2.24448e-28	7.51653e-24
CD8_GZMB	PPP1R14B	-1.86832	6.3	19.5	1.06262e-39	3.55861e-35
CD8_GZMB	CD38	-1.90015	1.7	8.3	1.18616e-21	3.97232e-17
CD8_GZMB	P2RY11	-1.90055	0.9	4.2	3.56064e-11	1.19242e-06
CD8_GZMB	LYST	-1.91835	12	36.9	1.93886e-90	6.49304e-86
CD8_GZMB	GADD45G	-1.92694	1.4	6.1	2.57249e-15	8.61502e-11
CD8_GZMB	LINC02273	-1.93555	0.6	3.4	1.16468e-09	3.90041e-05
CD8_GZMB	P2RX5	-1.94768	0.6	3	9.09493e-09	0.00030458
CD8_GZMB	LDLRAD4	-1.9566	1.5	6.4	8.63861e-16	2.89298e-11
CD8_GZMB	AREG	-1.96931	4.2	13.5	6.09825e-27	2.04224e-22
CD8_GZMB	FCGRT	-1.9962	0.5	2.6	1.52873e-07	0.00511956
CD8_GZMB	CSF1	-2.02086	1.4	6.5	4.63647e-17	1.55271e-12
CD8_GZMB	CCL4L2	-2.09444	10.8	27.2	2.15321e-46	7.21089e-42
CD8_GZMB	TNIP3	-2.10019	1.9	9.4	5.0328e-25	1.68544e-20
CD8_GZMB	LGALS9	-2.10616	0.6	3	1.05983e-08	0.000354928
CD8_GZMB	NAF1	-2.11267	1.9	8.7	4.7669e-22	1.59639e-17
CD8_GZMB	CRTAM	-2.15645	13.6	42	1.26737e-108	4.24431e-104
CD8_GZMB	GMDS	-2.17584	0.6	3.1	8.15496e-09	0.000273101
CD8_GZMB	HLA-DRA	-2.21134	3.6	15.4	1.19372e-38	3.99765e-34
CD8_GZMB	KDSR	-2.22881	1.4	6	2.47226e-15	8.27936e-11
CD8_GZMB	HLA-DQB1	-2.26118	2.3	12.5	1.16791e-34	3.91122e-30
CD8_GZMB	HLA-DQA1	-2.26153	3.2	15.2	6.81227e-41	2.28136e-36
CD8_GZMB	SUSD3	-2.28444	1.6	7.7	3.89192e-20	1.30336e-15
CD8_GZMB	MPZL3	-2.29721	2.5	12.1	2.87954e-32	9.64328e-28
CD8_GZMB	FAM102A	-2.29933	3.2	16.3	1.27764e-45	4.2787e-41
CD8_GZMB	ARMH1	-2.30115	0.5	2.6	1.31648e-07	0.00440874
CD8_GZMB	CENPF	-2.30633	1	5.1	3.61645e-14	1.21111e-09
CD8_GZMB	AC243829.4	-2.32981	0.8	5.1	2.6819e-15	8.98142e-11
CD8_GZMB	TP53INP1	-2.33672	2.9	13.5	2.8665e-35	9.59962e-31
CD8_GZMB	PLPP1	-2.33991	0.8	4.6	1.18465e-13	3.96728e-09
CD8_GZMB	ACP5	-2.36015	0.6	4.2	2.44164e-13	8.17682e-09
CD8_GZMB	ZNF331	-2.36731	13.9	51.4	2.72184e-173	9.11516e-169
CD8_GZMB	GFOD1	-2.37066	2.6	14.3	1.89163e-40	6.33488e-36
CD8_GZMB	TNFSF8	-2.37485	0.8	4	3.74273e-11	1.2534e-06
CD8_GZMB	PDCD1	-2.38333	4	18.6	2.80563e-50	9.39578e-46
CD8_GZMB	NDFIP2	-2.38477	1.1	4.7	2.91735e-12	9.76993e-08
CD8_GZMB	FAM184A	-2.38886	0.5	2.7	2.25828e-08	0.000756277
CD8_GZMB	SGK1	-2.39843	0.4	2.4	1.40292e-07	0.00469822
CD8_GZMB	BICDL1	-2.41895	4.4	21.5	2.83737e-61	9.50206e-57
CD8_GZMB	STRBP	-2.44045	1	5.9	3.85032e-17	1.28944e-12
CD8_GZMB	RGS16	-2.44908	0.6	3	1.3094e-08	0.000438504
CD8_GZMB	HAVCR2	-2.46801	1.4	9.5	1.13227e-28	3.79186e-24
CD8_GZMB	DZIP3	-2.47532	1.6	9	5.63656e-25	1.88763e-20
CD8_GZMB	NAB1	-2.5145	1.8	11.7	3.19079e-35	1.06856e-30
CD8_GZMB	LIMS1	-2.52729	4.4	21.2	4.45858e-60	1.49314e-55
CD8_GZMB	PTPRN2	-2.54317	0.9	4.6	5.48295e-13	1.83618e-08
CD8_GZMB	CCL3	-2.55396	3.1	11.4	1.40629e-25	4.70953e-21
CD8_GZMB	HLA-DMB	-2.58489	0.5	3.1	7.98249e-10	2.67326e-05
CD8_GZMB	CD200R1	-2.59116	0.8	5.4	1.07049e-16	3.58498e-12
CD8_GZMB	TRAPPC2B	-2.59678	0.9	5.3	1.25663e-15	4.20834e-11
CD8_GZMB	MKI67	-2.61206	0.5	4.5	5.02101e-15	1.68148e-10
CD8_GZMB	SNX9	-2.62612	0.6	4.9	5.79233e-16	1.93979e-11
CD8_GZMB	MAN1C1	-2.64002	0.3	2.2	1.4557e-07	0.00487499
CD8_GZMB	CHI3L2	-2.66024	2	9.5	4.04714e-25	1.35535e-20
CD8_GZMB	CLECL1	-2.69533	1	6.3	8.16017e-19	2.73276e-14
CD8_GZMB	ST8SIA1	-2.7128	0.8	5	3.0979e-15	1.03745e-10
CD8_GZMB	INPP5F	-2.74881	0.4	3.7	1.91037e-12	6.39765e-08
CD8_GZMB	PRRG4	-2.76488	0.2	2.2	4.95753e-08	0.00166023
CD8_GZMB	TBC1D4	-2.77112	2.2	15.3	9.10807e-48	3.0502e-43
CD8_GZMB	DUSP16	-2.77448	1.9	12	2.95602e-36	9.89942e-32
CD8_GZMB	CDYL2	-2.78038	0.4	3.4	1.66389e-11	5.5722e-07
CD8_GZMB	COTL1	-2.78584	8.7	49.1	1.93927e-197	6.49442e-193
CD8_GZMB	GPR183	-2.80713	3.9	20	1.69323e-58	5.67046e-54
CD8_GZMB	GZMK	-2.82549	12.4	70.9	0	0
CD8_GZMB	WNT10A	-2.83133	0.3	2.3	6.0916e-08	0.00204002
CD8_GZMB	ABCG1	-2.84377	1.1	8.7	8.54432e-28	2.86141e-23
CD8_GZMB	CD82	-2.852	1.9	14.1	6.14635e-45	2.05835e-40
CD8_GZMB	SARDH	-2.85361	0.2	2.7	4.49995e-10	1.50699e-05
CD8_GZMB	HLA-DMA	-2.85945	1.4	10.8	4.33833e-34	1.45286e-29
CD8_GZMB	NCF1	-2.91224	0.9	7.1	2.03284e-22	6.80777e-18
CD8_GZMB	DRAIC	-2.92293	0.5	4.2	1.12686e-13	3.77375e-09
CD8_GZMB	PASK	-2.92815	0.8	5.4	6.00925e-17	2.01244e-12
CD8_GZMB	LGALS3	-2.93213	1.2	8.5	3.33822e-26	1.11794e-21
CD8_GZMB	CENPE	-2.93895	0.4	2.5	2.90404e-08	0.000972534
CD8_GZMB	CCR5	-2.94043	1.1	7.4	8.4686e-23	2.83605e-18
CD8_GZMB	CAPG	-2.96263	0.4	4.2	7.14127e-15	2.39154e-10
CD8_GZMB	DGKH	-2.97326	1.9	13.5	1.42493e-42	4.77196e-38
CD8_GZMB	ITM2C	-2.97906	2.5	16	8.52743e-50	2.85575e-45
CD8_GZMB	RCAN3	-2.98551	2.3	17.3	3.74305e-57	1.25351e-52
CD8_GZMB	CD28	-3.01092	2.6	18.3	1.09697e-59	3.67364e-55
CD8_GZMB	CCL3L1	-3.01631	1.9	11	2.13657e-31	7.15516e-27
CD8_GZMB	KCNK5	-3.02628	0.4	3.5	5.20185e-12	1.74205e-07
CD8_GZMB	AKAP5	-3.06071	1.8	15.8	1.23678e-53	4.14185e-49
CD8_GZMB	TNS3	-3.07697	0.1	2.3	2.23743e-09	7.49291e-05
CD8_GZMB	UBASH3B	-3.07974	0.4	3.8	4.86369e-13	1.6288e-08
CD8_GZMB	AIF1	-3.07985	0.4	4.3	3.31614e-15	1.11054e-10
CD8_GZMB	CHN1	-3.13194	0.8	6.6	2.07054e-21	6.93402e-17
CD8_GZMB	PVT1	-3.14416	0.5	4.5	9.5429e-15	3.19582e-10
CD8_GZMB	SPRY1	-3.15116	0.9	6.6	1.43145e-20	4.79379e-16
CD8_GZMB	TTN	-3.19681	1.1	10.3	1.00585e-34	3.36848e-30
CD8_GZMB	SIRPG	-3.21503	1.6	15.5	1.15646e-53	3.87286e-49
CD8_GZMB	AL136987.1	-3.23107	0.2	2.1	1.02786e-07	0.00344219
CD8_GZMB	CPNE7	-3.23503	0.3	3	6.2679e-11	2.09906e-06
CD8_GZMB	AC133644.2	-3.24264	0.2	2.6	1.95433e-09	6.54487e-05
CD8_GZMB	SPRY2	-3.2914	0.5	4	1.99518e-13	6.68165e-09
CD8_GZMB	BTLA	-3.31009	0.2	3.1	1.05927e-11	3.5474e-07
CD8_GZMB	NELL2	-3.3489	0.5	5.3	3.28603e-18	1.10046e-13
CD8_GZMB	NBL1	-3.35782	0.4	5.9	2.16941e-21	7.26514e-17
CD8_GZMB	ID3	-3.36327	1.4	14.1	2.60297e-49	8.71708e-45
CD8_GZMB	ADCY3	-3.37295	0.2	2.9	7.80585e-11	2.6141e-06
CD8_GZMB	FABP5	-3.41324	3.6	25.1	6.04568e-87	2.02464e-82
CD8_GZMB	HAPLN3	-3.43669	0.4	5.5	9.51358e-20	3.186e-15
CD8_GZMB	IFNG-AS1	-3.47325	0.2	2.2	4.67039e-08	0.00156407
CD8_GZMB	PMEPA1	-3.50955	0.6	5.4	9.45714e-18	3.1671e-13
CD8_GZMB	XCL1	-3.5294	1.8	16.2	1.26529e-55	4.23734e-51
CD8_GZMB	VCAM1	-3.54131	0.8	8.4	1.11034e-28	3.71842e-24
CD8_GZMB	CCDC141	-3.5447	0.4	5.1	1.6221e-18	5.43226e-14
CD8_GZMB	AFAP1L2	-3.57371	0.2	2.5	1.03546e-09	3.46765e-05
CD8_GZMB	ASB2	-3.6097	0.5	6.1	9.31836e-22	3.12062e-17
CD8_GZMB	RGS13	-3.61648	0.4	4.3	2.27941e-15	7.6335e-11
CD8_GZMB	TTC24	-3.67221	0.1	2.1	1.62252e-08	0.000543365
CD8_GZMB	TNFSF4	-3.75792	0.2	3.7	4.00492e-14	1.34121e-09
CD8_GZMB	RGS1	-3.766	7.9	59.8	0	0
CD8_GZMB	MS4A6A	-3.78987	0.2	3.1	4.99368e-12	1.67233e-07
CD8_GZMB	CD27	-3.81239	2.6	37.1	4.21898e-166	1.4129e-161
CD8_GZMB	TNFRSF9	-3.81304	2.9	28.7	1.13389e-112	3.79729e-108
CD8_GZMB	TIAM1	-3.84288	0.1	1.8	1.41798e-07	0.00474868
CD8_GZMB	ZNRF1	-3.89833	0.6	8.9	2.84132e-32	9.51529e-28
CD8_GZMB	MS4A1	-4.0229	0.2	3	4.10947e-11	1.37622e-06
CD8_GZMB	CCR7	-4.06501	0.4	5.6	9.36357e-21	3.13576e-16
CD8_GZMB	JAML	-4.08549	1.1	18.4	3.68132e-72	1.23284e-67
CD8_GZMB	KLHL6	-4.14652	0.1	2.7	7.77793e-11	2.60475e-06
CD8_GZMB	CTLA4	-4.17137	0.8	12.4	1.27598e-46	4.27311e-42
CD8_GZMB	BMF	-4.17982	0.1	2.3	3.46925e-09	0.000116182
CD8_GZMB	ENTPD1	-4.24314	0.2	7.3	6.5937e-29	2.20817e-24
CD8_GZMB	GCSAM	-4.25737	0.1	2.2	1.45028e-09	4.85684e-05
CD8_GZMB	SRGAP3	-4.32559	0.1	2.5	3.53514e-10	1.18388e-05
CD8_GZMB	ITGA2	-4.36685	0.1	1.8	7.18216e-08	0.00240523
CD8_GZMB	ZBED2	-4.38142	0.1	3.6	2.44735e-14	8.19592e-10
CD8_GZMB	MYO1E	-4.48452	0.2	3.5	8.3659e-14	2.80166e-09
CD8_GZMB	CXCR6	-4.53894	1	23.5	1.82178e-99	6.10097e-95
CD8_GZMB	LAYN	-4.59341	0.2	4.9	2.08138e-19	6.97033e-15
CD8_GZMB	CD200	-4.69381	0.2	3.8	6.02195e-15	2.01669e-10
CD8_GZMB	DUSP4	-4.7055	1.9	33	4.07361e-148	1.36421e-143
CD8_GZMB	TOX2	-4.71703	0.2	8.1	6.5436e-32	2.19139e-27
CD8_GZMB	ETV1	-4.78159	0.2	5.2	5.9215e-20	1.98305e-15
CD8_GZMB	KIR2DL4	-5.14328	0.1	3.6	1.43139e-14	4.79357e-10
CD8_GZMB	GEM	-5.79529	0.1	5.3	1.03844e-21	3.47763e-17
CD8_GZMB	CXCL13	-6.39125	0.1	6.8	1.21448e-27	4.06717e-23
CD8_GZMB	DBH-AS1	-6.69317	0	1.6	1.72949e-07	0.00579189
CD8_GZMB	CLNK	-7.15723	0	1.7	5.00205e-08	0.00167514
CD8_GZMB	ZC3H12C	-7.31809	0	2.5	3.18806e-11	1.06765e-06
CD8_GZMB	MYO7A	-7.38716	0	2.5	3.18806e-11	1.06765e-06
CD8_GZMB	LRRN3	-7.40114	0	1.9	1.31507e-08	0.000440404
CD8_GZMB	PHEX	-7.51062	0	2.8	3.18931e-12	1.06807e-07
CD8_GZMB	GNG4	-7.54208	0	2	6.1282e-09	0.000205227
CD8_GZMB	LINC01480	-8.84398	0	4.8	2.04175e-20	6.8376e-16
CD8_GZMK	IFNG-AS1	4.56652	3	0.2	3.25763e-27	1.09095e-22
CD8_GZMK	GCSAM	3.72676	2.9	0.4	2.49068e-22	8.34103e-18
CD8_GZMK	MS4A1	3.33338	3.9	0.5	7.83769e-30	2.62476e-25
CD8_GZMK	LINC00402	3.1001	1.1	0.2	1.24366e-07	0.0041649
CD8_GZMK	CCR7	2.83311	7	1.5	8.48395e-41	2.84119e-36
CD8_GZMK	IL23A	2.81437	2	0.3	6.81208e-14	2.2813e-09
CD8_GZMK	LINC02273	2.67226	4.4	0.8	4.3951e-28	1.47188e-23
CD8_GZMK	GPR183	2.65611	24.3	7.4	5.13066e-128	1.71821e-123
CD8_GZMK	EPHA1-AS1	2.62149	1.6	0.3	7.63485e-11	2.55683e-06
CD8_GZMK	EPHA4	2.43969	4.2	0.9	5.53744e-24	1.85443e-19
CD8_GZMK	CCR6	2.4171	1.7	0.6	2.3243e-07	0.00778386
CD8_GZMK	DKK3	2.41698	1.8	0.4	2.68859e-11	9.00381e-07
CD8_GZMK	PMEPA1	2.28287	6.6	1.8	4.94071e-32	1.6546e-27
CD8_GZMK	FBLN5	2.28268	1.7	0.4	2.12451e-09	7.11476e-05
CD8_GZMK	PLCL1	2.27602	1.8	0.4	3.436e-10	1.15068e-05
CD8_GZMK	EPHA1	2.23241	1.7	0.4	3.11566e-10	1.0434e-05
CD8_GZMK	NCF1	2.06655	8.4	2.8	2.32793e-34	7.79601e-30
CD8_GZMK	LTB	2.05937	36.8	11.9	1.52807e-198	5.11735e-194
CD8_GZMK	CRIP2	1.97566	1.8	0.5	8.92515e-10	2.98894e-05
CD8_GZMK	PATJ	1.8931	5.5	1.7	4.45039e-24	1.49039e-19
CD8_GZMK	EGR1	1.82473	8.9	4.2	1.28333e-22	4.29773e-18
CD8_GZMK	DPP4	1.82202	3.9	1.2	2.80394e-17	9.39013e-13
CD8_GZMK	GPR35	1.78692	3.1	1	2.65152e-13	8.87967e-09
CD8_GZMK	AC013264.1	1.7627	3.6	1.2	2.92745e-15	9.80372e-11
CD8_GZMK	ACSL6	1.74583	3.7	1.3	2.79734e-14	9.368e-10
CD8_GZMK	FAM241B	1.73276	1.7	0.6	2.18407e-07	0.00731422
CD8_GZMK	GZMK	1.7198	78.5	36.9	0	0
CD8_GZMK	FXYD2	1.70536	1.4	0.4	5.86395e-08	0.00196378
CD8_GZMK	DUSP6	1.70239	5.1	2	1.46173e-17	4.89519e-13
CD8_GZMK	RASGRF2	1.6625	1.5	0.5	8.94662e-08	0.00299613
CD8_GZMK	WNT10A	1.64175	2.6	1.1	2.70222e-08	0.000904945
CD8_GZMK	TCEAL3	1.56419	3.1	1.2	2.82352e-11	9.45567e-07
CD8_GZMK	LSR	1.55666	3.9	1.3	2.53393e-16	8.48588e-12
CD8_GZMK	IRS2	1.54924	3.1	1.2	1.37983e-10	4.62091e-06
CD8_GZMK	IL7R	1.53965	33.7	13.6	3.57061e-128	1.19576e-123
CD8_GZMK	ANK3	1.53085	3.4	1.1	7.99073e-14	2.67602e-09
CD8_GZMK	FRMD4B	1.52122	4.2	1.9	4.46024e-11	1.49369e-06
CD8_GZMK	AL121944.1	1.50911	4.7	1.7	1.44067e-16	4.82465e-12
CD8_GZMK	ITM2C	1.50722	17.8	8	1.48045e-51	4.95789e-47
CD8_GZMK	ITGA6	1.48527	5.1	1.9	2.64375e-17	8.85366e-13
CD8_GZMK	CAPG	1.47277	4.6	2.1	6.8381e-12	2.29001e-07
CD8_GZMK	SPECC1	1.44599	3.5	1.6	7.34372e-10	2.45934e-05
CD8_GZMK	BEX5	1.43424	3.2	1.3	3.91359e-11	1.31062e-06
CD8_GZMK	CYB561	1.40808	2.8	1	2.18035e-10	7.30176e-06
CD8_GZMK	KLHL6	1.39392	2.9	1.4	2.31484e-07	0.00775218
CD8_GZMK	CPNE7	1.36101	3.4	1.5	3.24914e-09	0.000108811
CD8_GZMK	EGR3	1.3554	2.1	0.9	1.53963e-07	0.00515608
CD8_GZMK	RGS16	1.35064	3.4	1.5	1.34109e-09	4.49116e-05
CD8_GZMK	ZMAT1	1.34992	2.8	1.1	9.49368e-10	3.17934e-05
CD8_GZMK	IFNGR1	1.34141	13.5	6.2	3.03127e-36	1.01514e-31
CD8_GZMK	LEF1	1.30037	4.5	2.3	2.69665e-10	9.03081e-06
CD8_GZMK	PERP	1.27867	6.6	2.8	1.33974e-18	4.48664e-14
CD8_GZMK	NFE2L3	1.2735	3	1.4	7.009e-08	0.00234724
CD8_GZMK	FOS	1.26522	30	20.9	2.87253e-36	9.61981e-32
CD8_GZMK	TCF7	1.26065	21	10	4.00113e-55	1.33994e-50
CD8_GZMK	SLFN11	1.25716	29.7	17.1	4.21021e-62	1.40996e-57
CD8_GZMK	ARL4D	1.24358	11.3	6	2.60661e-22	8.72929e-18
CD8_GZMK	RCAN3	1.23453	18.4	10	1.1932e-37	3.9959e-33
CD8_GZMK	AQP3	1.21671	7.4	3.9	9.45018e-15	3.16477e-10
CD8_GZMK	AUTS2	1.21645	13.5	6.5	1.89912e-32	6.35995e-28
CD8_GZMK	MAP9	1.20664	3.6	1.8	3.23934e-08	0.00108482
CD8_GZMK	TUBB2A	1.20505	17.3	9.3	7.04272e-35	2.35854e-30
CD8_GZMK	SYNM	1.20369	5.2	2.6	1.0451e-11	3.49993e-07
CD8_GZMK	ITGA1	1.20048	12.8	6.4	9.53243e-29	3.19231e-24
CD8_GZMK	NCAM1	1.18367	2.3	1	2.58505e-07	0.00865706
CD8_GZMK	LDLRAP1	1.18105	4.6	2.2	1.09618e-11	3.67099e-07
CD8_GZMK	KDSR	1.17402	6.4	3.7	4.652e-10	1.55791e-05
CD8_GZMK	BEX2	1.16814	7.1	3.8	4.43014e-14	1.48361e-09
CD8_GZMK	PPP1R14B	1.14875	20.3	13.1	9.21909e-28	3.08738e-23
CD8_GZMK	FAM84B	1.14159	4.7	2.3	1.04232e-11	3.49064e-07
CD8_GZMK	PLP2	1.13061	28.4	16.2	2.80243e-58	9.38505e-54
CD8_GZMK	ZBTB10	1.11867	5.3	2.8	7.64631e-11	2.56067e-06
CD8_GZMK	FXYD7	1.118	2	0.7	1.51796e-08	0.00050835
CD8_GZMK	CASK	1.11458	11.2	6.3	9.1546e-20	3.06578e-15
CD8_GZMK	RETREG1	1.11065	3.7	2	1.17857e-07	0.0039469
CD8_GZMK	TRDC	1.0881	7.9	4.1	1.58121e-15	5.29531e-11
CD8_GZMK	TTC9	1.08547	3.4	1.7	1.21458e-07	0.0040675
CD8_GZMK	TP53I11	1.0844	4.2	2	8.97498e-10	3.00563e-05
CD8_GZMK	APBA2	1.08341	6	3.4	2.24622e-10	7.52237e-06
CD8_GZMK	ATP1B1	1.06474	4.2	2.1	2.15221e-09	7.20754e-05
CD8_GZMK	SYPL1	1.06444	12.6	7.4	1.88107e-19	6.29953e-15
CD8_GZMK	AREG	1.04983	14.4	8.5	8.38374e-22	2.80763e-17
CD8_GZMK	CXCR3	1.04944	12.7	7.6	2.82929e-19	9.47501e-15
CD8_GZMK	SATB1	1.03691	10.8	6.2	3.90095e-17	1.30639e-12
CD8_GZMK	TC2N	1.03682	30.4	17.4	1.64946e-59	5.52387e-55
CD8_GZMK	AL118516.1	1.03057	10.3	5.8	7.71784e-18	2.58463e-13
CD8_GZMK	JUN	1.02304	47.1	37.4	2.10474e-47	7.04856e-43
CD8_GZMK	CDKN1C	1.0171	5.8	3.3	3.05742e-10	1.0239e-05
CD8_GZMK	SGTB	1.00646	10.8	6	4.37312e-19	1.46451e-14
CD8_GZMK	ETV3	1.00366	11.1	6.5	4.19252e-17	1.40403e-12
CD8_GZMK	SUSD3	1.00327	8.1	4.7	5.52742e-13	1.85108e-08
CD8_GZMK	DOT1L	-1.00025	1.3	3.1	1.57955e-10	5.28975e-06
CD8_GZMK	AC133644.2	-1.0047	1.4	3.4	6.96692e-12	2.33315e-07
CD8_GZMK	PECAM1	-1.00685	3.9	9	9.16704e-29	3.06995e-24
CD8_GZMK	PLAC8	-1.00768	10.5	15.9	5.85239e-20	1.95991e-15
CD8_GZMK	LAG3	-1.00775	24.1	42	2.11453e-92	7.08135e-88
CD8_GZMK	DAPK2	-1.01842	2.4	5.8	2.81084e-20	9.41322e-16
CD8_GZMK	SEC14L1	-1.02172	4.5	9.4	1.12729e-24	3.77518e-20
CD8_GZMK	GYS1	-1.02632	0.7	1.8	2.9311e-08	0.000981595
CD8_GZMK	CD226	-1.02741	7.6	16.1	1.05949e-43	3.54814e-39
CD8_GZMK	ZMIZ1	-1.03347	2.5	5.9	1.61777e-19	5.41775e-15
CD8_GZMK	ADAT2	-1.03546	1.3	3.6	3.67271e-15	1.22996e-10
CD8_GZMK	SLC27A2	-1.04129	1.9	4.5	3.73489e-15	1.25078e-10
CD8_GZMK	PTPRJ	-1.0423	6.2	13.6	1.58075e-39	5.29377e-35
CD8_GZMK	IRF8	-1.04298	1.4	3.5	4.58639e-13	1.53594e-08
CD8_GZMK	SMYD4	-1.04464	1.1	2.6	5.83778e-09	0.000195501
CD8_GZMK	SCPEP1	-1.04575	1.4	3.1	1.57427e-10	5.27207e-06
CD8_GZMK	S1PR5	-1.04669	4	8.2	6.50057e-21	2.17698e-16
CD8_GZMK	KLRF1	-1.05252	2.7	5.3	1.53838e-12	5.15187e-08
CD8_GZMK	ITGB1	-1.05438	29.9	50.3	1.0589e-115	3.54617e-111
CD8_GZMK	NAT14	-1.05899	1.2	3.1	8.65198e-13	2.89746e-08
CD8_GZMK	PTPN12	-1.06099	4.3	8.5	1.24689e-20	4.1757e-16
CD8_GZMK	CD2BP2	-1.06749	7.9	17.6	2.13569e-52	7.1522e-48
CD8_GZMK	CENPF	-1.07629	3	6.8	1.24896e-21	4.18263e-17
CD8_GZMK	HLA-DMA	-1.07643	6.3	13.9	3.53442e-40	1.18364e-35
CD8_GZMK	TNFRSF1B	-1.07655	31.9	54.4	8.06507e-147	2.70091e-142
CD8_GZMK	BACH1	-1.07689	3.7	8	2.73944e-22	9.17412e-18
CD8_GZMK	FAM214B	-1.08222	1.2	3	9.75448e-11	3.26668e-06
CD8_GZMK	MAST4	-1.08436	1.6	3.9	7.2596e-14	2.43117e-09
CD8_GZMK	MAN1A1	-1.08896	5.9	13.6	4.18873e-43	1.40276e-38
CD8_GZMK	CARM1	-1.08975	0.8	2	2.16508e-07	0.00725063
CD8_GZMK	PRKCA	-1.09098	7.2	15.9	1.98032e-46	6.63188e-42
CD8_GZMK	CEP41	-1.09105	0.9	2.2	8.87529e-09	0.000297225
CD8_GZMK	NKG7	-1.09368	84.8	97	0	0
CD8_GZMK	FKBP1A	-1.09709	13.2	26.8	6.81834e-72	2.2834e-67
CD8_GZMK	UCP2	-1.10596	11	23.9	1.82868e-72	6.12405e-68
CD8_GZMK	TOX	-1.10909	13.2	29.8	1.26428e-95	4.23393e-91
CD8_GZMK	TMEM140	-1.11107	2.2	4.9	3.94577e-15	1.3214e-10
CD8_GZMK	SCLY	-1.11331	0.7	2	5.00224e-10	1.6752e-05
CD8_GZMK	CERS6	-1.1143	1.1	2.6	2.23819e-10	7.49546e-06
CD8_GZMK	SERPINB1	-1.11964	14.7	29.4	2.06315e-78	6.90927e-74
CD8_GZMK	CENPM	-1.13149	1.5	4.2	4.08586e-18	1.36831e-13
CD8_GZMK	TRIB1	-1.13849	0.5	1.5	7.75001e-08	0.0025954
CD8_GZMK	INPP1	-1.14463	2	5.2	2.99625e-20	1.00341e-15
CD8_GZMK	FZD3	-1.14513	0.8	2.1	2.96619e-09	9.93348e-05
CD8_GZMK	LXN	-1.14605	0.6	1.8	1.42656e-08	0.000477741
CD8_GZMK	ICOS	-1.14687	15	32.9	3.36394e-107	1.12655e-102
CD8_GZMK	HLA-DQB1	-1.15627	7.3	16.6	5.35801e-53	1.79434e-48
CD8_GZMK	SRGAP2B	-1.16356	1.1	2.9	2.9093e-12	9.74296e-08
CD8_GZMK	NCALD	-1.16812	3.3	7.9	7.89665e-27	2.64451e-22
CD8_GZMK	JMJD4	-1.1718	0.9	2.3	7.82228e-10	2.6196e-05
CD8_GZMK	IL10	-1.17531	0.4	1.8	1.24298e-12	4.16261e-08
CD8_GZMK	GAS7	-1.17562	0.9	2.4	5.33031e-11	1.78507e-06
CD8_GZMK	PRKAR1B	-1.1769	1.8	5	1.30016e-21	4.35411e-17
CD8_GZMK	AC243829.4	-1.18142	2.6	7.3	2.67779e-30	8.96764e-26
CD8_GZMK	ATP8B4	-1.18974	0.8	2.2	2.99475e-09	0.000100291
CD8_GZMK	GPD2	-1.19005	2.4	6.8	7.35913e-29	2.4645e-24
CD8_GZMK	HES6	-1.19728	2.1	5.2	2.66044e-18	8.90955e-14
CD8_GZMK	LPAR5	-1.20875	0.8	2.1	2.71638e-09	9.09688e-05
CD8_GZMK	TTYH3	-1.21127	0.8	2.5	1.20206e-12	4.02557e-08
CD8_GZMK	EPHX2	-1.2155	0.6	1.8	9.21926e-10	3.08744e-05
CD8_GZMK	TSPAN2	-1.21666	1.4	2.9	4.33039e-08	0.0014502
CD8_GZMK	PRF1	-1.21699	29.6	55.9	1.85408e-186	6.20913e-182
CD8_GZMK	ARL3	-1.21758	6.7	17.5	2.31187e-69	7.74221e-65
CD8_GZMK	TMEM121	-1.21775	0.4	1.5	1.82194e-09	6.10149e-05
CD8_GZMK	CLCN7	-1.23973	1.1	2.7	2.18865e-10	7.32958e-06
CD8_GZMK	AIF1	-1.2511	2.2	5.9	2.20648e-23	7.38928e-19
CD8_GZMK	HLA-DRA	-1.257	9.2	20.4	1.31902e-64	4.41727e-60
CD8_GZMK	HLA-DRB5	-1.2673	4.8	11.8	5.74307e-42	1.9233e-37
CD8_GZMK	SIRPG	-1.27281	8.1	21.4	6.47637e-87	2.16887e-82
CD8_GZMK	RGS2	-1.27743	19.7	40.1	2.20632e-126	7.38875e-122
CD8_GZMK	GTF3C1	-1.27749	7.6	19.1	3.90822e-72	1.30882e-67
CD8_GZMK	SETBP1	-1.28666	1.6	4.7	1.23893e-21	4.14905e-17
CD8_GZMK	NBL1	-1.28763	3.3	7.8	2.78796e-26	9.33659e-22
CD8_GZMK	FAM184A	-1.29123	1.4	3.8	2.04897e-15	6.8618e-11
CD8_GZMK	PON2	-1.29746	1.8	5	1.56708e-22	5.24799e-18
CD8_GZMK	HES4	-1.298	1.3	3.6	1.3712e-15	4.592e-11
CD8_GZMK	PTPN11	-1.29928	9.2	21.6	3.25204e-75	1.08908e-70
CD8_GZMK	ACTA2	-1.30127	1.2	3.3	8.61607e-15	2.88543e-10
CD8_GZMK	MOB1B	-1.30809	1.3	3.3	2.16799e-12	7.26037e-08
CD8_GZMK	AC007388.1	-1.31036	0.5	1.6	2.5319e-08	0.000847908
CD8_GZMK	B3GAT1	-1.32088	0.8	1.9	1.15853e-07	0.0038798
CD8_GZMK	PTMS	-1.32531	17.3	38.4	7.77651e-141	2.60427e-136
CD8_GZMK	GK	-1.32639	0.7	2.1	9.9216e-11	3.32265e-06
CD8_GZMK	UBASH3B	-1.32702	2	5.3	3.41379e-22	1.14324e-17
CD8_GZMK	TP53INP1	-1.33205	7.6	18.3	5.77392e-65	1.93363e-60
CD8_GZMK	STAM	-1.33803	2.8	7.9	6.24761e-35	2.09226e-30
CD8_GZMK	PKIA	-1.34087	0.9	2.7	6.57692e-13	2.20254e-08
CD8_GZMK	HLA-DQA1	-1.34431	8.5	20.7	1.88247e-77	6.30421e-73
CD8_GZMK	RAP1GAP2	-1.34776	1.2	2.9	1.23853e-10	4.1477e-06
CD8_GZMK	CD70	-1.3493	4.7	13.7	4.58151e-63	1.5343e-58
CD8_GZMK	NTNG2	-1.35117	0.5	1.6	1.727e-08	0.000578356
CD8_GZMK	ADAMTS6	-1.35481	1.7	4.5	4.33433e-18	1.45152e-13
CD8_GZMK	CHRM3-AS2	-1.35521	1.2	3	4.47907e-12	1.5e-07
CD8_GZMK	HMGB3	-1.35545	0.8	2.5	6.44042e-14	2.15683e-09
CD8_GZMK	C1orf21	-1.36129	5.1	11.1	2.31227e-33	7.74356e-29
CD8_GZMK	MYL6B	-1.36231	1.9	6.8	2.24663e-38	7.52374e-34
CD8_GZMK	PLAGL1	-1.36757	0.8	2.5	2.16079e-12	7.23626e-08
CD8_GZMK	TTC38	-1.36821	2.7	6.9	1.67667e-26	5.61501e-22
CD8_GZMK	GPR137B	-1.37888	2.9	9	4.36563e-43	1.46201e-38
CD8_GZMK	NAB1	-1.39515	5.8	16.7	4.74849e-75	1.59022e-70
CD8_GZMK	EFHD2	-1.3953	17.6	34.9	2.63518e-106	8.82494e-102
CD8_GZMK	FUT8	-1.3977	5	14.7	4.00802e-67	1.34225e-62
CD8_GZMK	XXYLT1	-1.40686	0.8	2.7	1.37778e-15	4.61406e-11
CD8_GZMK	PLEK	-1.41093	11.2	25.9	3.45876e-92	1.1583e-87
CD8_GZMK	AL158071.4	-1.41726	2.7	8.6	1.43066e-42	4.79115e-38
CD8_GZMK	CAMKK2	-1.43206	1.6	4.6	1.47043e-21	4.92433e-17
CD8_GZMK	LANCL2	-1.43394	0.5	2	1.13583e-12	3.80379e-08
CD8_GZMK	LINC01943	-1.4343	4.1	11.9	1.35353e-54	4.53283e-50
CD8_GZMK	IGFLR1	-1.43787	1.7	5.2	1.24637e-25	4.17396e-21
CD8_GZMK	CHN1	-1.43812	3.2	9.5	4.49501e-45	1.50533e-40
CD8_GZMK	TBC1D4	-1.45874	7.7	21.9	6.70969e-101	2.24701e-96
CD8_GZMK	TIAM1	-1.4618	0.9	2.7	1.65994e-13	5.55898e-09
CD8_GZMK	PDCD1	-1.46193	9.3	27	8.02857e-131	2.68869e-126
CD8_GZMK	SNAP47	-1.47313	4.5	14.2	9.10819e-71	3.05024e-66
CD8_GZMK	HECTD2	-1.4741	0.5	1.7	2.68639e-10	8.99644e-06
CD8_GZMK	MAP4K3	-1.48236	1	3	6.25114e-15	2.09345e-10
CD8_GZMK	MIR181A1HG	-1.48392	3.8	13.1	7.65449e-73	2.56341e-68
CD8_GZMK	RAB38	-1.49394	0.5	1.7	5.5993e-11	1.87515e-06
CD8_GZMK	LYN	-1.52088	1.3	3.4	1.78633e-13	5.98223e-09
CD8_GZMK	GNLY	-1.52195	11.5	34.3	2.26198e-186	7.57514e-182
CD8_GZMK	CLNK	-1.52526	0.8	2.5	1.01641e-12	3.40387e-08
CD8_GZMK	AL158071.3	-1.52899	1.5	5.4	2.69827e-31	9.03625e-27
CD8_GZMK	IKZF4	-1.5324	0.4	1.4	2.19912e-10	7.36462e-06
CD8_GZMK	ETV7	-1.53868	0.8	2.4	1.62541e-11	5.44334e-07
CD8_GZMK	RASSF4	-1.55143	0.7	2.1	9.49124e-11	3.17852e-06
CD8_GZMK	PITPNM2	-1.55161	0.7	2.1	1.40107e-11	4.69203e-07
CD8_GZMK	CLECL1	-1.56672	2.7	9.8	4.98952e-58	1.67094e-53
CD8_GZMK	MTSS1	-1.57097	1.3	3.4	3.15128e-14	1.05533e-09
CD8_GZMK	KNL1	-1.57125	0.5	1.7	1.35517e-10	4.53834e-06
CD8_GZMK	ACP5	-1.57344	1.9	6.3	3.78535e-33	1.26768e-28
CD8_GZMK	LIMS1	-1.57552	11.2	30	5.44236e-138	1.82259e-133
CD8_GZMK	CENPE	-1.58077	1.1	3.7	1.8286e-20	6.12379e-16
CD8_GZMK	MKI67	-1.58386	1.9	7	1.5582e-42	5.21824e-38
CD8_GZMK	SLCO4A1	-1.58655	0.4	1.2	9.26534e-08	0.00310287
CD8_GZMK	ZNF79	-1.59362	0.3	1.2	4.02437e-08	0.00134772
CD8_GZMK	SSBP3	-1.60452	3	8	1.09009e-33	3.65059e-29
CD8_GZMK	SMCO4	-1.60827	0.6	2.8	9.7809e-20	3.27553e-15
CD8_GZMK	CHI3L2	-1.61087	5.1	13.4	4.12301e-54	1.38076e-49
CD8_GZMK	PLPP1	-1.612	2.2	6.8	2.74521e-32	9.19344e-28
CD8_GZMK	ITPRIPL2	-1.6124	0.6	1.9	1.54743e-10	5.1822e-06
CD8_GZMK	TYMS	-1.61343	0.5	1.7	1.46419e-10	4.90344e-06
CD8_GZMK	CCRL2	-1.61866	0.5	1.8	1.08113e-11	3.62061e-07
CD8_GZMK	SMIM24	-1.62654	0.4	1.3	3.1715e-08	0.00106211
CD8_GZMK	ATP9A	-1.64043	0.8	3	4.51845e-19	1.51319e-14
CD8_GZMK	GOLM1	-1.64737	0.4	1.6	2.61057e-11	8.74254e-07
CD8_GZMK	LINC01684	-1.65378	0.3	1.4	5.45359e-10	1.82635e-05
CD8_GZMK	CAMK1	-1.65628	0.8	2.9	5.58903e-18	1.87171e-13
CD8_GZMK	SPON2	-1.6808	5.3	14.2	1.75194e-61	5.86706e-57
CD8_GZMK	AKR1C3	-1.68488	1.2	3.8	3.78985e-20	1.26918e-15
CD8_GZMK	SLC1A4	-1.68714	1.7	5.7	3.28098e-31	1.09877e-26
CD8_GZMK	AGPAT4	-1.68723	0.9	2.3	1.9834e-10	6.6422e-06
CD8_GZMK	FAM3C	-1.69881	8.3	23.2	3.54133e-108	1.18596e-103
CD8_GZMK	DRAIC	-1.71403	1.6	6.7	1.04464e-44	3.4984e-40
CD8_GZMK	FABP5	-1.71541	13.6	34.4	5.23664e-159	1.7537e-154
CD8_GZMK	MAL	-1.7193	0.7	2.1	8.26543e-11	2.76801e-06
CD8_GZMK	FZD6	-1.71935	0.5	1.6	2.54036e-09	8.50741e-05
CD8_GZMK	GLDC	-1.72455	0.7	2.9	4.54228e-19	1.52116e-14
CD8_GZMK	NHS	-1.72854	0.4	1.3	8.50415e-09	0.000284795
CD8_GZMK	DPF3	-1.72949	0.6	1.6	8.18375e-08	0.00274066
CD8_GZMK	MTUS1	-1.73173	0.8	3.4	1.13636e-23	3.80554e-19
CD8_GZMK	KCNK5	-1.74483	1.4	5.6	3.80486e-35	1.27421e-30
CD8_GZMK	GFOD1	-1.74517	6.2	22	9.77707e-132	3.27424e-127
CD8_GZMK	AC096734.1	-1.74709	0.4	1.8	2.97012e-14	9.94662e-10
CD8_GZMK	SNX8	-1.75661	0.4	1.5	7.59414e-11	2.5432e-06
CD8_GZMK	WARS	-1.75755	1.5	5.2	5.54658e-30	1.85749e-25
CD8_GZMK	PLEKHG3	-1.76369	0.7	2	1.11042e-10	3.71867e-06
CD8_GZMK	CD38	-1.79104	3.5	13	1.78339e-79	5.9724e-75
CD8_GZMK	NFIL3	-1.83304	6.5	21.9	4.35229e-127	1.45754e-122
CD8_GZMK	AHI1	-1.86595	10.2	29.4	2.00479e-152	6.71384e-148
CD8_GZMK	SARDH	-1.891	0.9	4.5	6.8503e-35	2.2941e-30
CD8_GZMK	SRGAP3	-1.89256	1.1	3.7	3.91168e-21	1.30998e-16
CD8_GZMK	GOLIM4	-1.89463	2	8.1	9.32067e-53	3.1214e-48
CD8_GZMK	C3orf14	-1.90439	0.6	2.7	3.89483e-20	1.30434e-15
CD8_GZMK	COPZ2	-1.95088	0.3	1.1	2.08187e-08	0.000697197
CD8_GZMK	DGKH	-1.97428	5.7	20.8	1.06647e-128	3.57151e-124
CD8_GZMK	HMOX1	-1.99011	0.5	2.7	1.76207e-21	5.90099e-17
CD8_GZMK	HIPK2	-1.99862	3.3	12.2	5.09971e-75	1.70784e-70
CD8_GZMK	BTLA	-2.00577	1.1	5.1	3.55501e-36	1.19054e-31
CD8_GZMK	PIF1	-2.01034	0.8	3.3	3.20089e-23	1.07195e-18
CD8_GZMK	CD72	-2.01325	0.5	2	1.07226e-14	3.5909e-10
CD8_GZMK	GZMB	-2.01466	15.4	50.6	0	0
CD8_GZMK	SH2D1B	-2.03555	0.4	1.9	6.39908e-16	2.14299e-11
CD8_GZMK	INPP5F	-2.04663	1.3	6	6.31392e-44	2.11447e-39
CD8_GZMK	CACNA2D2	-2.07335	0.5	1.4	9.27465e-08	0.00310599
CD8_GZMK	TOX2	-2.09282	2.6	13.5	9.26751e-108	3.1036e-103
CD8_GZMK	ATL1	-2.10496	0.3	1.2	1.8133e-10	6.07255e-06
CD8_GZMK	UBE2F	-2.11184	4.7	19	2.69589e-129	9.02828e-125
CD8_GZMK	KRT86	-2.12646	0.5	2	8.52047e-13	2.85342e-08
CD8_GZMK	ITGAM	-2.14039	0.9	3.4	1.81881e-20	6.091e-16
CD8_GZMK	TIMD4	-2.18812	0.4	2	4.55179e-16	1.52435e-11
CD8_GZMK	TSHZ2	-2.23352	0.2	1.2	9.73324e-12	3.25956e-07
CD8_GZMK	SNX9	-2.25519	1.7	8.2	4.44625e-62	1.489e-57
CD8_GZMK	VCL	-2.25976	1.8	6.7	1.4768e-41	4.94567e-37
CD8_GZMK	AKAP5	-2.26623	5.5	26	7.38537e-206	2.47329e-201
CD8_GZMK	RDH10	-2.32144	2.2	10.8	3.6942e-82	1.23715e-77
CD8_GZMK	TNFRSF9	-2.32382	12.8	42.9	3.98321e-306	1.33394e-301
CD8_GZMK	PDLIM4	-2.35541	0.2	1.6	6.01595e-17	2.01468e-12
CD8_GZMK	LINC02384	-2.35574	1	4.5	6.22944e-33	2.08618e-28
CD8_GZMK	ZNF365	-2.3576	0.4	1.5	4.79633e-10	1.60624e-05
CD8_GZMK	FCGR3A	-2.40823	2.8	12.7	2.64402e-93	8.85454e-89
CD8_GZMK	LMCD1	-2.43577	0.4	3.1	4.15892e-30	1.39278e-25
CD8_GZMK	LILRB1	-2.44962	0.4	1.5	1.43171e-10	4.79464e-06
CD8_GZMK	PPM1L	-2.45702	0.3	1.4	1.24769e-11	4.17838e-07
CD8_GZMK	CHST2	-2.46516	0.5	2.6	3.80726e-22	1.27501e-17
CD8_GZMK	MIR3142HG	-2.46922	0.8	4.5	8.69348e-39	2.91136e-34
CD8_GZMK	CPA5	-2.47092	0.3	1.6	1.62899e-15	5.45533e-11
CD8_GZMK	POU2AF1	-2.47267	0.2	1.2	1.635e-12	5.47544e-08
CD8_GZMK	MYB	-2.48005	0.2	1.8	7.74594e-18	2.59404e-13
CD8_GZMK	DBH-AS1	-2.52656	0.4	2.8	3.25538e-27	1.09019e-22
CD8_GZMK	SLC2A8	-2.52773	0.5	3.3	4.62672e-29	1.54944e-24
CD8_GZMK	LRRN3	-2.5289	0.5	3.2	3.89215e-27	1.30344e-22
CD8_GZMK	SMIM10	-2.57016	0.2	1.5	3.27788e-16	1.09773e-11
CD8_GZMK	COL6A3	-2.57053	0.2	2.1	1.53678e-22	5.14652e-18
CD8_GZMK	AFAP1L2	-2.59253	0.7	4.4	1.45686e-40	4.87889e-36
CD8_GZMK	KLF7	-2.59876	0.3	2.3	3.64212e-23	1.21971e-18
CD8_GZMK	BEND4	-2.60662	0.2	1.4	7.91081e-15	2.64925e-10
CD8_GZMK	CAV1	-2.6156	0.3	1.3	4.6548e-11	1.55885e-06
CD8_GZMK	ETV1	-2.63982	1.1	9.4	1.65398e-95	5.53902e-91
CD8_GZMK	C16orf45	-2.64306	0.6	4.3	9.94888e-42	3.33178e-37
CD8_GZMK	PALLD	-2.64586	0.2	1	2.29773e-10	7.69486e-06
CD8_GZMK	MS4A6A	-2.65846	0.8	5.5	2.5658e-53	8.59262e-49
CD8_GZMK	CTLA4	-2.67756	3.5	21.5	1.31279e-197	4.3964e-193
CD8_GZMK	PIP5K1B	-2.69025	0.1	1.4	3.11811e-15	1.04422e-10
CD8_GZMK	MLC1	-2.72371	0.2	1.4	3.27606e-14	1.09712e-09
CD8_GZMK	SH3BGRL2	-2.7293	0.4	2.6	1.16557e-24	3.90339e-20
CD8_GZMK	TNFSF4	-2.92817	1	6.6	5.81749e-62	1.94822e-57
CD8_GZMK	LAIR2	-2.94612	1.3	10	1.06392e-100	3.56297e-96
CD8_GZMK	CD109	-2.96	0.3	2.6	4.40766e-28	1.47608e-23
CD8_GZMK	TNS3	-2.98989	0.4	4.3	3.14432e-48	1.053e-43
CD8_GZMK	KIF19	-2.99899	0.3	1.7	3.48306e-16	1.16644e-11
CD8_GZMK	ANKS1B	-3.00786	0.3	2.6	5.89624e-26	1.97459e-21
CD8_GZMK	RGS13	-3.05916	0.9	7.9	3.33804e-82	1.11788e-77
CD8_GZMK	ICA1	-3.06949	0.3	2.8	1.97915e-31	6.62797e-27
CD8_GZMK	VCAM1	-3.09344	2.1	15.1	1.02438e-149	3.43056e-145
CD8_GZMK	CDK14	-3.09951	0.2	2.8	3.46123e-32	1.15913e-27
CD8_GZMK	XXYLT1-AS2	-3.14663	0.2	3	4.65645e-36	1.5594e-31
CD8_GZMK	PRRG4	-3.14763	0.4	4.1	1.65575e-44	5.54495e-40
CD8_GZMK	PDE7B	-3.14764	0.3	2.4	7.91913e-27	2.65204e-22
CD8_GZMK	HAVCR2	-3.16286	2.1	17.7	7.59691e-187	2.54413e-182
CD8_GZMK	ADGRG1	-3.18652	1.9	17.5	3.22629e-191	1.08045e-186
CD8_GZMK	CD80	-3.19012	0.1	1.2	2.08031e-14	6.96675e-10
CD8_GZMK	RGS4	-3.22733	0.1	1.1	3.48347e-15	1.16658e-10
CD8_GZMK	LINC01480	-3.30918	0.9	9	3.49653e-99	1.17095e-94
CD8_GZMK	LINC00158	-3.33192	0.1	1.8	1.26358e-21	4.23161e-17
CD8_GZMK	GEM	-3.40328	0.8	10	8.11544e-117	2.71778e-112
CD8_GZMK	ZBTB46	-3.46316	0.1	1.2	1.4619e-15	4.89574e-11
CD8_GZMK	COL5A3	-3.49513	0.1	1	1.5503e-13	5.19179e-09
CD8_GZMK	BTNL8	-3.54653	0.1	1.1	3.47121e-15	1.16247e-10
CD8_GZMK	KIR2DL4	-3.57115	0.6	6.8	8.0981e-78	2.71197e-73
CD8_GZMK	MYO7A	-3.59198	0.4	4.8	2.75796e-57	9.23613e-53
CD8_GZMK	PROK2	-3.6841	0.2	2.5	4.07843e-30	1.36582e-25
CD8_GZMK	MYOM2	-3.70559	0.2	3	1.8185e-36	6.08998e-32
CD8_GZMK	PHEX	-3.70627	0.4	5.3	1.47503e-62	4.93971e-58
CD8_GZMK	NEBL	-3.70987	0.1	1	3.63422e-13	1.21706e-08
CD8_GZMK	CD200	-3.72049	0.5	7.5	3.96118e-93	1.32656e-88
CD8_GZMK	MYO1E	-3.72512	0.5	6.8	2.26929e-80	7.59961e-76
CD8_GZMK	ENTPD1	-3.76687	1.1	13.9	1.49123e-165	4.99399e-161
CD8_GZMK	CX3CR1	-3.82041	0.8	8.7	5.10445e-100	1.70943e-95
CD8_GZMK	ZBED2	-3.87914	0.5	6.9	1.32473e-81	4.43638e-77
CD8_GZMK	CXCL13	-3.95934	0.9	13.2	5.05495e-162	1.69285e-157
CD8_GZMK	PRSS23	-4.08888	0.5	6.1	9.51181e-73	3.18541e-68
CD8_GZMK	LAYN	-4.15345	0.5	9.8	3.78139e-125	1.26635e-120
CD8_GZMK	ZC3H12C	-4.18879	0.2	5.1	6.15818e-67	2.06231e-62
CD8_GZMK	FGFBP2	-4.38987	2.4	29.2	0	0
CD8_GZMK	GNG4	-4.82243	0.1	4	2.18041e-54	7.30198e-50
CD8_GZMK	PRRX2	-5.18099	0	1.3	1.38698e-19	4.64484e-15
CD8_GZMK	ASCL2	-5.18728	0.1	3.1	1.19074e-43	3.98766e-39
CD8_GZMK	LINC01281	-5.33088	0.1	1.8	7.43812e-25	2.49095e-20
CD8_PDCD1	LINC01281	6.35381	2.8	0	1.95238e-50	6.53834e-46
CD8_PDCD1	PRRX2	6.20392	2	0	1.51062e-38	5.05893e-34
CD8_PDCD1	GNG4	5.84535	6.4	0.1	2.05876e-112	6.8946e-108
CD8_PDCD1	ZC3H12C	5.21172	8.2	0.2	2.61844e-140	8.76889e-136
CD8_PDCD1	LAYN	5.04385	15.8	0.5	1.96379e-262	6.57653e-258
CD8_PDCD1	STARD13	4.9857	1.2	0	2.80946e-20	9.4086e-16
CD8_PDCD1	CXCL13	4.94677	21.3	0.8	0	0
CD8_PDCD1	ZBED2	4.77226	11.1	0.4	2.67821e-174	8.96906e-170
CD8_PDCD1	NEBL	4.73279	1.6	0	9.62574e-27	3.22357e-22
CD8_PDCD1	PHEX	4.7292	8.6	0.3	5.35622e-136	1.79374e-131
CD8_PDCD1	ENTPD1	4.64984	22.4	0.9	0	0
CD8_PDCD1	CD200	4.64808	12.1	0.4	2.37731e-195	7.96138e-191
CD8_PDCD1	MYO1E	4.63749	11	0.5	1.30863e-170	4.38246e-166
CD8_PDCD1	MYO7A	4.61491	7.9	0.3	3.5618e-124	1.19281e-119
CD8_PDCD1	BTNL8	4.56945	1.9	0.1	3.39514e-31	1.137e-26
CD8_PDCD1	KIR2DL4	4.53134	11	0.5	1.20722e-168	4.04285e-164
CD8_PDCD1	ZBTB46	4.48608	2	0.1	2.64818e-32	8.86849e-28
CD8_PDCD1	GEM	4.38834	16.2	0.7	1.48999e-255	4.98984e-251
CD8_PDCD1	LINC00158	4.35485	2.8	0.1	1.08883e-45	3.64638e-41
CD8_PDCD1	LINC01480	4.3321	14.6	0.7	7.65011e-222	2.56195e-217
CD8_PDCD1	RGS4	4.25026	1.9	0.1	3.41512e-31	1.14369e-26
CD8_PDCD1	XXYLT1-AS2	4.10584	4.8	0.2	1.02051e-75	3.41757e-71
CD8_PDCD1	REG4	4.06465	1.3	0.1	1.62959e-20	5.45733e-16
CD8_PDCD1	IL21	4.02623	1.1	0.1	3.25815e-17	1.09112e-12
CD8_PDCD1	COL5A3	4.02303	1.6	0.1	2.69868e-26	9.03763e-22
CD8_PDCD1	CD80	3.99057	1.9	0.1	4.05724e-29	1.35873e-24
CD8_PDCD1	PDE7B	3.96725	3.9	0.2	1.93198e-57	6.47002e-53
CD8_PDCD1	VCAM1	3.9541	24	1.8	0	0
CD8_PDCD1	RGS13	3.93293	12.6	0.8	2.14598e-178	7.18668e-174
CD8_PDCD1	CD109	3.92017	4.2	0.2	5.53067e-61	1.85217e-56
CD8_PDCD1	PRRG4	3.90466	6.5	0.4	2.98502e-93	9.99652e-89
CD8_PDCD1	HAVCR2	3.85051	27.8	2	0	0
CD8_PDCD1	TNFSF4	3.82423	10.6	0.8	2.31098e-140	7.73923e-136
CD8_PDCD1	ICA1	3.82088	4.4	0.2	2.79567e-64	9.3624e-60
CD8_PDCD1	TNS3	3.81241	7	0.4	1.67581e-103	5.61213e-99
CD8_PDCD1	ANKS1B	3.73181	4.1	0.3	1.06526e-54	3.56746e-50
CD8_PDCD1	LINC02156	3.70622	1.3	0.1	1.07605e-19	3.60357e-15
CD8_PDCD1	LHFPL6	3.66201	1	0	1.40158e-17	4.69376e-13
CD8_PDCD1	CDK14	3.64201	4.3	0.2	1.23046e-63	4.12069e-59
CD8_PDCD1	CTLA4	3.61166	34.3	3	0	0
CD8_PDCD1	ETV1	3.60787	15.2	1	3.02543e-214	1.01319e-209
CD8_PDCD1	SMIM10	3.59309	2.5	0.2	8.60271e-36	2.88096e-31
CD8_PDCD1	MS4A6A	3.57248	8.9	0.6	1.04392e-119	3.49599e-115
CD8_PDCD1	LRRN3	3.55183	5.1	0.4	5.1086e-65	1.71082e-60
CD8_PDCD1	DBH-AS1	3.54948	4.5	0.3	2.39929e-62	8.03499e-58
CD8_PDCD1	COL6A3	3.53796	3.4	0.2	2.42655e-48	8.12628e-44
CD8_PDCD1	PIP5K1B	3.51047	2.2	0.1	1.87738e-31	6.28714e-27
CD8_PDCD1	POU2AF1	3.4956	1.9	0.1	1.44965e-27	4.85472e-23
CD8_PDCD1	AFAP1L2	3.49386	7.1	0.6	2.10421e-91	7.04679e-87
CD8_PDCD1	CPA5	3.49385	2.6	0.2	2.003e-35	6.70785e-31
CD8_PDCD1	KSR2	3.47108	1.4	0.1	1.79529e-19	6.01225e-15
CD8_PDCD1	CAV1	3.43604	2	0.2	1.46361e-23	4.90147e-19
CD8_PDCD1	BEND4	3.40778	2.2	0.2	3.05466e-31	1.02297e-26
CD8_PDCD1	PDLIM4	3.37834	2.6	0.2	1.31828e-37	4.41479e-33
CD8_PDCD1	CTHRC1	3.35982	1.1	0.1	2.36027e-14	7.90432e-10
CD8_PDCD1	SH3BGRL2	3.35216	4.1	0.4	2.31269e-49	7.74498e-45
CD8_PDCD1	AL606807.1	3.31635	1.2	0.1	2.2566e-18	7.55713e-14
CD8_PDCD1	COL9A2	3.31383	1.1	0.1	1.2426e-15	4.16136e-11
CD8_PDCD1	PRDM5	3.30914	1.5	0.1	2.73981e-19	9.17535e-15
CD8_PDCD1	TNFRSF9	3.24691	67.8	10.8	0	0
CD8_PDCD1	SALL4	3.188	1.2	0.1	3.21796e-16	1.07766e-11
CD8_PDCD1	AKAP5	3.12796	41	4.8	0	0
CD8_PDCD1	TOX2	3.06767	21.7	2.1	3.77451e-267	1.26405e-262
CD8_PDCD1	SNX9	3.06746	12.9	1.4	1.7034e-145	5.70452e-141
CD8_PDCD1	CHST2	3.0611	4	0.5	1.10933e-45	3.71502e-41
CD8_PDCD1	LMCD1	3.06011	4.9	0.4	2.16023e-62	7.23441e-58
CD8_PDCD1	BUB1B	3.03716	1.4	0.1	8.49649e-17	2.84539e-12
CD8_PDCD1	KRT86	3.01559	3.1	0.5	1.54096e-31	5.16053e-27
CD8_PDCD1	TIMD4	3.00785	3.2	0.4	7.07277e-36	2.3686e-31
CD8_PDCD1	MYB	2.98533	2.7	0.2	2.46144e-33	8.24312e-29
CD8_PDCD1	LINC01814	2.97627	1.2	0.1	1.41834e-15	4.74987e-11
CD8_PDCD1	REEP2	2.95837	1.4	0.1	4.97331e-18	1.66551e-13
CD8_PDCD1	E2F7	2.9447	1.2	0.1	9.06167e-14	3.03466e-09
CD8_PDCD1	KLF7	2.94124	3.5	0.3	3.97491e-43	1.33116e-38
CD8_PDCD1	BTLA	2.90741	8.1	0.9	9.40647e-89	3.15013e-84
CD8_PDCD1	INPP5F	2.88854	9.5	1.1	1.93983e-104	6.49629e-100
CD8_PDCD1	C16orf45	2.88294	6.2	0.7	6.53776e-71	2.18943e-66
CD8_PDCD1	SRGAP3	2.85952	6	0.9	1.77236e-57	5.93546e-53
CD8_PDCD1	GNB4	2.85865	1.5	0.2	2.08297e-17	6.97564e-13
CD8_PDCD1	DGKH	2.84137	32.5	5	0	0
CD8_PDCD1	MIR3142HG	2.84125	6.8	0.8	7.54054e-75	2.52525e-70
CD8_PDCD1	AL390957.1	2.80558	1.2	0.2	2.09515e-14	7.01646e-10
CD8_PDCD1	VDR	2.80509	1.3	0.2	4.8008e-13	1.60774e-08
CD8_PDCD1	HMOX1	2.799	4.3	0.5	4.64923e-48	1.55698e-43
CD8_PDCD1	SARDH	2.75457	7.2	0.8	1.91437e-82	6.41102e-78
CD8_PDCD1	SLC2A8	2.73703	4.9	0.6	1.10036e-53	3.68499e-49
CD8_PDCD1	DPF3	2.70142	2.5	0.5	9.93484e-22	3.32708e-17
CD8_PDCD1	TSHZ2	2.68213	1.9	0.2	1.02477e-21	3.43184e-17
CD8_PDCD1	C3orf14	2.67952	4.2	0.5	1.39496e-44	4.67157e-40
CD8_PDCD1	MAL	2.67947	3.4	0.6	2.34361e-29	7.84853e-25
CD8_PDCD1	LINC02416	2.67418	1.1	0.1	9.97843e-14	3.34168e-09
CD8_PDCD1	CCL23	2.63031	1.4	0.2	1.4746e-14	4.93828e-10
CD8_PDCD1	KCNK5	2.62975	8.8	1.2	1.26038e-87	4.2209e-83
CD8_PDCD1	FABP5	2.62944	53.5	11.6	0	0
CD8_PDCD1	NHS	2.621	2.1	0.3	1.8545e-21	6.21054e-17
CD8_PDCD1	AC096734.1	2.61188	2.9	0.3	9.96119e-33	3.3359e-28
CD8_PDCD1	RDH10	2.61139	15.2	2.5	3.43329e-136	1.14978e-131
CD8_PDCD1	SLCO4A1	2.60948	2	0.3	3.05594e-20	1.0234e-15
CD8_PDCD1	CCRL2	2.60776	2.8	0.4	1.99234e-29	6.67215e-25
CD8_PDCD1	PIF1	2.6067	5.1	0.7	8.19556e-51	2.74461e-46
CD8_PDCD1	AC104078.1	2.6039	1	0.1	6.57405e-12	2.20158e-07
CD8_PDCD1	DRAIC	2.58882	10.6	1.4	6.75716e-109	2.2629e-104
CD8_PDCD1	FZD6	2.5868	2.6	0.4	1.69747e-23	5.68466e-19
CD8_PDCD1	SH2D1B	2.57736	2.9	0.4	3.43604e-32	1.1507e-27
CD8_PDCD1	HIPK2	2.55772	17.9	3.2	1.44261e-154	4.83114e-150
CD8_PDCD1	GFOD1	2.54927	34.1	5.5	0	0
CD8_PDCD1	CLNK	2.54819	4	0.6	8.93861e-37	2.99345e-32
CD8_PDCD1	CD38	2.51458	20.1	3.1	6.96398e-191	2.33217e-186
CD8_PDCD1	SMIM24	2.51274	2	0.3	2.26168e-19	7.57416e-15
CD8_PDCD1	SNX8	2.51141	2.3	0.3	6.4454e-24	2.1585e-19
CD8_PDCD1	GOLIM4	2.49185	12.2	1.9	8.26348e-114	2.76736e-109
CD8_PDCD1	AHI1	2.4801	42.4	9.8	0	0
CD8_PDCD1	MEF2C	2.46621	1	0.2	1.85853e-09	6.22404e-05
CD8_PDCD1	CENPE	2.46399	5.8	1	4.29859e-52	1.43955e-47
CD8_PDCD1	CHI3L2	2.45852	20.5	4.5	3.36748e-152	1.12774e-147
CD8_PDCD1	CAMK1	2.45734	4.6	0.7	3.24337e-44	1.08617e-39
CD8_PDCD1	HLA-DOA	2.44672	1.5	0.2	2.4924e-15	8.34679e-11
CD8_PDCD1	MKI67	2.4291	11.1	1.6	3.47385e-108	1.16336e-103
CD8_PDCD1	SMCO4	2.42866	4.3	0.6	9.95521e-45	3.3339e-40
CD8_PDCD1	CLECL1	2.42093	15.3	2.3	2.10998e-145	7.06612e-141
CD8_PDCD1	PLPP1	2.4201	10.5	1.9	4.58641e-86	1.53594e-81
CD8_PDCD1	TIAM1	2.41721	4.2	0.7	1.87688e-37	6.28549e-33
CD8_PDCD1	LIMS1	2.40784	46	9.8	0	0
CD8_PDCD1	ACP5	2.38738	9.9	1.7	5.48935e-87	1.83833e-82
CD8_PDCD1	ATP9A	2.38635	4.6	0.7	3.23471e-43	1.08327e-38
CD8_PDCD1	TYMS	2.38016	2.7	0.4	3.23695e-25	1.08402e-20
CD8_PDCD1	GLDC	2.34289	4.4	0.7	2.83936e-42	9.50874e-38
CD8_PDCD1	CHN1	2.33822	14.9	2.7	5.3633e-127	1.79612e-122
CD8_PDCD1	TBC1D4	2.3234	34.1	6.6	4.02694e-290	1.34858e-285
CD8_PDCD1	PDCD1	2.27977	41.4	8.2	0	0
CD8_PDCD1	NFIL3	2.26459	31.1	6.6	1.73814e-243	5.82087e-239
CD8_PDCD1	LINC01684	2.263	2	0.3	2.45666e-19	8.22712e-15
CD8_PDCD1	ZC2HC1A	2.25966	1.1	0.2	4.40712e-11	1.4759e-06
CD8_PDCD1	MTUS1	2.24219	5	0.8	1.67332e-47	5.60379e-43
CD8_PDCD1	PDGFA	2.2393	1.2	0.2	4.43137e-11	1.48402e-06
CD8_PDCD1	NAB1	2.2327	26.1	5	7.99385e-214	2.67706e-209
CD8_PDCD1	UBASH3B	2.22716	8.4	1.6	2.67866e-65	8.97055e-61
CD8_PDCD1	PITPNM2	2.20901	3.1	0.6	6.78732e-25	2.27301e-20
CD8_PDCD1	NBL1	2.20858	12.4	2.7	4.86058e-89	1.62776e-84
CD8_PDCD1	RAB38	2.20776	2.6	0.4	1.76949e-24	5.92585e-20
CD8_PDCD1	FAM3C	2.19044	32.8	8.2	9.28683e-224	3.11007e-219
CD8_PDCD1	ZNF79	2.18413	1.8	0.3	1.50296e-15	5.03326e-11
CD8_PDCD1	SIRPG	2.18196	33.8	6.8	3.93274e-274	1.31704e-269
CD8_PDCD1	SNAP47	2.17791	21.4	4.1	3.29437e-173	1.10325e-168
CD8_PDCD1	TMEM121	2.17308	2.4	0.4	4.138e-24	1.38578e-19
CD8_PDCD1	AIF1	2.15263	9.3	1.8	7.90539e-72	2.64744e-67
CD8_PDCD1	HLA-DQA1	2.1491	31.7	7.4	3.7387e-230	1.25205e-225
CD8_PDCD1	TP53INP1	2.14808	28	6.6	3.537e-194	1.18451e-189
CD8_PDCD1	IL10	2.13953	2.9	0.4	4.65222e-31	1.55798e-26
CD8_PDCD1	ETV7	2.12342	3.5	0.8	5.58774e-26	1.87128e-21
CD8_PDCD1	FAM184A	2.11996	5.8	1.2	9.31551e-43	3.11967e-38
CD8_PDCD1	WARS	2.11402	7.8	1.4	1.8609e-65	6.23196e-61
CD8_PDCD1	CD72	2.10705	2.9	0.5	2.90133e-25	9.71626e-21
CD8_PDCD1	KLHL23	2.10471	1.4	0.3	1.08668e-11	3.63917e-07
CD8_PDCD1	HECTD2	2.09954	2.6	0.5	9.67006e-22	3.23841e-17
CD8_PDCD1	CAMKK2	2.09785	6.9	1.5	2.13038e-50	7.13443e-46
CD8_PDCD1	MIR181A1HG	2.09594	19.3	3.6	1.93853e-158	6.49193e-154
CD8_PDCD1	AC007388.1	2.07762	2.4	0.5	1.42886e-19	4.78512e-15
CD8_PDCD1	RENBP	2.06928	1	0.2	5.51311e-10	1.84628e-05
CD8_PDCD1	MTMR8	2.06059	1.1	0.2	1.53769e-09	5.14956e-05
CD8_PDCD1	HLA-DRA	2.05702	30.8	8.1	4.3186e-200	1.44626e-195
CD8_PDCD1	FUT8	2.04947	21.9	4.6	1.28182e-162	4.29268e-158
CD8_PDCD1	TRBV9	2.03995	2	0.4	2.67785e-15	8.96786e-11
CD8_PDCD1	MAP4K3	2.02599	4.3	1	4.1061e-31	1.37509e-26
CD8_PDCD1	LINC01943	2.01847	17.2	3.9	1.80901e-118	6.0582e-114
CD8_PDCD1	SFXN2	2.0158	1.2	0.3	6.19041e-10	2.07311e-05
CD8_PDCD1	MYL6B	2.01104	10.2	1.8	4.6329e-86	1.55151e-81
CD8_PDCD1	IKZF4	2.00445	2.1	0.4	1.3206e-19	4.42256e-15
CD8_PDCD1	AC243829.4	2.00208	11.3	2.3	9.75137e-86	3.26564e-81
CD8_PDCD1	AC008915.2	2.00171	1	0.2	1.22117e-08	0.000408956
CD8_PDCD1	AC017002.3	1.98228	1.2	0.2	3.59429e-10	1.20369e-05
CD8_PDCD1	HLA-DRB5	1.98088	17.8	4.3	1.24703e-116	4.17618e-112
CD8_PDCD1	PLAGL1	1.98028	3.7	0.8	4.98002e-27	1.66776e-22
CD8_PDCD1	HLA-DQB1	1.96652	25.5	6.3	7.03279e-169	2.35521e-164
CD8_PDCD1	IGFLR1	1.9611	7.5	1.6	1.00493e-54	3.3654e-50
CD8_PDCD1	HLA-DMA	1.9585	21.6	5.3	6.44908e-141	2.15973e-136
CD8_PDCD1	TTYH3	1.95297	3.8	0.7	8.84637e-31	2.96256e-26
CD8_PDCD1	CHRM3-AS2	1.93485	4.3	1.1	2.35581e-26	7.88938e-22
CD8_PDCD1	RGS2	1.92529	56.8	18.4	0	0
CD8_PDCD1	GPD2	1.92444	10.3	2.1	4.6286e-76	1.55007e-71
CD8_PDCD1	AC133644.2	1.92377	5.3	1.2	1.26149e-37	4.2246e-33
CD8_PDCD1	ASB2	1.91976	13.1	2.7	4.44134e-97	1.48736e-92
CD8_PDCD1	ADCY3	1.91814	6.2	1.3	1.07461e-46	3.59875e-42
CD8_PDCD1	ZBTB32	1.91688	3	0.6	1.53363e-23	5.13598e-19
CD8_PDCD1	AC004817.3	1.91472	1.7	0.4	4.00192e-12	1.3402e-07
CD8_PDCD1	KNL1	1.90512	2.4	0.5	2.28157e-19	7.64074e-15
CD8_PDCD1	PAQR6	1.9034	1.1	0.3	1.45934e-07	0.00488717
CD8_PDCD1	CENPF	1.89571	10.5	2.6	2.56183e-66	8.57933e-62
CD8_PDCD1	ID3	1.88998	26.4	7.6	1.88924e-147	6.32688e-143
CD8_PDCD1	PAQR4	1.88805	1.7	0.4	5.63922e-13	1.88852e-08
CD8_PDCD1	CD27	1.87868	65.4	20.9	0	0
CD8_PDCD1	C2CD2	1.87392	1.1	0.2	3.43939e-10	1.15182e-05
CD8_PDCD1	PKIA	1.86907	3.9	0.9	3.87209e-26	1.29673e-21
CD8_PDCD1	PRKAR1B	1.85995	7.4	1.6	4.032e-52	1.35028e-47
CD8_PDCD1	PTMS	1.85701	52.9	16.9	0	0
CD8_PDCD1	ICOS	1.85652	48.2	13.7	7.76901e-306	2.60176e-301
CD8_PDCD1	SGPP2	1.846	3.8	0.7	3.77252e-31	1.26338e-26
CD8_PDCD1	XXYLT1	1.84139	3.8	0.8	5.44407e-28	1.82316e-23
CD8_PDCD1	AZIN1-AS1	1.8404	1.4	0.3	1.24215e-10	4.15982e-06
CD8_PDCD1	CD70	1.8336	19.7	4.6	3.67484e-133	1.23067e-128
CD8_PDCD1	TIMELESS	1.83068	1.1	0.2	3.68797e-09	0.000123506
CD8_PDCD1	ITGA2	1.82838	3.8	0.8	2.14552e-27	7.18515e-23
CD8_PDCD1	P2RX7	1.82117	2.3	0.5	4.60992e-16	1.54382e-11
CD8_PDCD1	TOX	1.82075	43.9	11.9	1.41346e-273	4.73354e-269
CD8_PDCD1	CCDC141	1.81544	10.4	2.4	3.61011e-69	1.20899e-64
CD8_PDCD1	TMEM44	1.81516	1.5	0.3	1.87157e-11	6.2677e-07
CD8_PDCD1	SCX	1.81434	1.7	0.5	6.58721e-11	2.20599e-06
CD8_PDCD1	PTPN11	1.81014	30.5	8.8	2.66929e-172	8.93919e-168
CD8_PDCD1	TTC24	1.80418	4.3	1	3.85249e-30	1.29016e-25
CD8_PDCD1	ITPRIPL2	1.80087	2.6	0.7	6.59786e-17	2.20956e-12
CD8_PDCD1	FKBP1A	1.79691	39.3	11.9	1.50637e-219	5.04469e-215
CD8_PDCD1	TRAV29DV5	1.79323	1.9	0.3	4.00695e-18	1.34189e-13
CD8_PDCD1	TPX2	1.78436	3.9	0.9	4.54388e-26	1.5217e-21
CD8_PDCD1	CENPM	1.78045	6.3	1.4	3.46366e-45	1.15994e-40
CD8_PDCD1	FAM184B	1.76843	1.4	0.3	4.73867e-11	1.58693e-06
CD8_PDCD1	ACTA2	1.76685	4.8	1.1	8.42879e-32	2.82272e-27
CD8_PDCD1	ARMH1	1.76581	5.1	1.4	4.48112e-29	1.50068e-24
CD8_PDCD1	GPR137B	1.75706	12.8	2.9	5.14633e-86	1.72346e-81
CD8_PDCD1	HMGB3	1.75332	3.7	0.8	5.85788e-27	1.96174e-22
CD8_PDCD1	ATP8B4	1.74448	3.3	0.8	7.21029e-23	2.41466e-18
CD8_PDCD1	NLRP2	1.74306	1.6	0.4	1.43079e-10	4.79157e-06
CD8_PDCD1	CIP2A	1.74261	1.2	0.3	1.92059e-09	6.43187e-05
CD8_PDCD1	MEX3B	1.73915	1.4	0.4	1.68045e-08	0.000562766
CD8_PDCD1	DUSP16	1.73025	22.5	6.6	2.57201e-120	8.61342e-116
CD8_PDCD1	NAT14	1.72982	4.6	1.1	2.07082e-31	6.93498e-27
CD8_PDCD1	ZNRF1	1.72966	17.8	4.4	3.54876e-111	1.18845e-106
CD8_PDCD1	INPP1	1.71724	7.7	1.9	5.0581e-48	1.69391e-43
CD8_PDCD1	LYST	1.71509	63.8	23.2	0	0
CD8_PDCD1	ST6GALNAC3	1.71451	1.4	0.3	5.29913e-10	1.77463e-05
CD8_PDCD1	PON2	1.71433	7	1.8	2.48825e-42	8.33291e-38
CD8_PDCD1	JMJD4	1.71008	3.4	0.8	1.6375e-21	5.48384e-17
CD8_PDCD1	DUSP4	1.71002	54.9	19.6	6.57818e-283	2.20297e-278
CD8_PDCD1	LXN	1.70777	2.7	0.6	8.42922e-20	2.82286e-15
CD8_PDCD1	CXCR6	1.70662	40.8	13.3	1.54782e-211	5.1835e-207
CD8_PDCD1	GK	1.7021	3	0.7	1.5622e-20	5.23165e-16
CD8_PDCD1	AGMAT	1.70019	2.7	0.6	4.08124e-18	1.36677e-13
CD8_PDCD1	ANKRD35	1.69394	6.1	1.3	9.16474e-44	3.06918e-39
CD8_PDCD1	UBE2F	1.69284	22.8	6.4	2.63051e-126	8.80932e-122
CD8_PDCD1	AL158071.4	1.68286	11.6	2.9	1.70087e-71	5.69604e-67
CD8_PDCD1	TRAF5	1.67863	34.2	11.1	6.80456e-168	2.27878e-163
CD8_PDCD1	ADAMTS6	1.6715	6.1	1.8	7.40601e-32	2.4802e-27
CD8_PDCD1	TRAV14DV4	1.6668	1.5	0.3	4.54581e-12	1.52235e-07
CD8_PDCD1	TESPA1	1.66057	13.5	3.7	4.05194e-75	1.35695e-70
CD8_PDCD1	SLC1A4	1.65179	7.3	1.9	8.29436e-43	2.7777e-38
CD8_PDCD1	CD200R1	1.64616	10.4	2.8	1.29543e-58	4.33827e-54
CD8_PDCD1	HIVEP1	1.63979	10.8	3	2.42943e-59	8.13592e-55
CD8_PDCD1	ARL3	1.63325	24.2	6.7	1.25821e-135	4.21362e-131
CD8_PDCD1	PARVB	1.6292	5.1	1.3	6.98461e-32	2.33908e-27
CD8_PDCD1	IRF8	1.62784	5.1	1.3	5.8137e-32	1.94695e-27
CD8_PDCD1	PHLDA1	1.62512	28.8	9.5	1.03622e-135	3.47018e-131
CD8_PDCD1	CTTN	1.61491	1.1	0.3	2.09503e-07	0.00701604
CD8_PDCD1	AL158071.3	1.60947	7.1	1.7	1.00682e-45	3.37175e-41
CD8_PDCD1	PRKCA	1.60307	22.1	6.9	1.10189e-106	3.69013e-102
CD8_PDCD1	SCPEP1	1.58515	4.6	1.3	5.96225e-26	1.9967e-21
CD8_PDCD1	SLC27A2	1.58476	6.6	1.8	6.85025e-38	2.29408e-33
CD8_PDCD1	PCLAF	1.57628	1.9	0.4	1.25737e-13	4.21082e-09
CD8_PDCD1	PECAM1	1.57541	13.3	3.5	7.44544e-76	2.4934e-71
CD8_PDCD1	AGAP3	1.56962	2.9	0.9	1.40992e-15	4.72167e-11
CD8_PDCD1	HES4	1.56868	5	1.3	3.18212e-30	1.06566e-25
CD8_PDCD1	DAPK2	1.56609	8.5	2.2	3.78702e-51	1.26823e-46
CD8_PDCD1	LINC02195	1.56581	3.1	1	1.54077e-14	5.15989e-10
CD8_PDCD1	NR5A2	1.56573	1.6	0.4	8.17102e-13	2.73639e-08
CD8_PDCD1	SLA	1.56336	66.1	29	1.13092e-285	3.78735e-281
CD8_PDCD1	TRIB1	1.56191	2.2	0.5	9.48926e-17	3.17786e-12
CD8_PDCD1	LAG3	1.55544	57.2	22.7	5.7029e-251	1.90984e-246
CD8_PDCD1	MIR155HG	1.54737	19	6	2.25741e-90	7.55985e-86
CD8_PDCD1	LGALS9	1.53453	6	1.6	4.24252e-35	1.42078e-30
CD8_PDCD1	TRPS1	1.5336	20.9	6.5	5.15888e-101	1.72766e-96
CD8_PDCD1	CDCA7L	1.53334	1.1	0.2	6.65766e-10	2.22959e-05
CD8_PDCD1	GCNT2	1.53323	1.8	0.5	1.83748e-11	6.15354e-07
CD8_PDCD1	MTX3	1.5329	7.1	2.1	5.45988e-36	1.82846e-31
CD8_PDCD1	LRRC8B	1.5284	10.2	2.9	1.89584e-53	6.34899e-49
CD8_PDCD1	TIGIT	1.52729	66.2	28.5	2.65678e-287	8.8973e-283
CD8_PDCD1	TSPAN17	1.52348	11	3	1.56438e-62	5.23896e-58
CD8_PDCD1	CDYL2	1.52292	6.7	1.7	5.59493e-40	1.87369e-35
CD8_PDCD1	CERS6	1.52221	3.7	1	7.85551e-21	2.63073e-16
CD8_PDCD1	KCNQ5	1.51263	2.5	0.5	7.37331e-19	2.46925e-14
CD8_PDCD1	KIFC3	1.51185	1.5	0.5	4.976e-08	0.00166641
CD8_PDCD1	STAM	1.51122	10.4	3	2.87539e-55	9.62938e-51
CD8_PDCD1	METTL8	1.50553	9.4	2.6	5.50658e-51	1.8441e-46
CD8_PDCD1	MAST4	1.49855	5.5	1.6	1.70834e-28	5.72105e-24
CD8_PDCD1	BACH1	1.49043	11.2	3.5	6.55979e-53	2.19681e-48
CD8_PDCD1	PARK7	1.48062	74.2	38.6	4.56454e-294	1.52862e-289
CD8_PDCD1	HLA-DRB1	1.47852	43.2	17.6	2.20636e-171	7.38887e-167
CD8_PDCD1	WWTR1	1.47332	1.8	0.5	1.06205e-09	3.55671e-05
CD8_PDCD1	SPATS2L	1.47151	14.5	4.4	7.76586e-72	2.60071e-67
CD8_PDCD1	SCLY	1.46526	2.8	0.7	2.04798e-17	6.8585e-13
CD8_PDCD1	GMDS	1.46409	5.9	1.7	3.32348e-30	1.113e-25
CD8_PDCD1	GAS7	1.46198	3.2	0.9	2.55076e-18	8.54223e-14
CD8_PDCD1	TTN	1.46099	18.9	5.6	3.81777e-95	1.27853e-90
CD8_PDCD1	EPHX2	1.45884	2.5	0.6	3.28118e-16	1.09883e-11
CD8_PDCD1	CDKN3	1.45809	2.9	0.8	7.83548e-16	2.62402e-11
CD8_PDCD1	AZIN2	1.45769	2.6	0.8	5.93839e-14	1.98871e-09
CD8_PDCD1	ROGDI	1.45537	2.6	0.7	1.63963e-16	5.49097e-12
CD8_PDCD1	KDM5B	1.44878	13	3.9	1.0377e-64	3.47514e-60
CD8_PDCD1	LANCL2	1.44796	2.7	0.6	2.20116e-18	7.37145e-14
CD8_PDCD1	PLSCR1	1.44642	11.1	3.3	1.30072e-56	4.35597e-52
CD8_PDCD1	HAPLN3	1.43191	9.4	3.2	2.27899e-39	7.63211e-35
CD8_PDCD1	CRACR2B	1.42346	1.8	0.5	1.63821e-10	5.48621e-06
CD8_PDCD1	KIAA1324	1.42255	1.7	0.5	1.14074e-08	0.000382022
CD8_PDCD1	DNPH1	1.4215	16.4	5	1.60553e-78	5.37677e-74
CD8_PDCD1	EVC2	1.4178	1.3	0.4	8.43675e-08	0.00282538
CD8_PDCD1	EMILIN2	1.41585	1.9	0.5	5.97334e-13	2.00041e-08
CD8_PDCD1	HLA-DPA1	1.41319	35	13.5	1.11261e-138	3.72601e-134
CD8_PDCD1	EVA1B	1.40993	6.8	2.1	2.27472e-33	7.6178e-29
CD8_PDCD1	ZNF282	1.40664	2.5	0.8	7.48634e-13	2.5071e-08
CD8_PDCD1	NUDT7	1.40591	3.8	1.3	7.60486e-17	2.54679e-12
CD8_PDCD1	FARP2	1.40547	1.6	0.5	6.63899e-09	0.000222333
CD8_PDCD1	CSF1	1.40275	10.7	4.1	2.00345e-38	6.70937e-34
CD8_PDCD1	CTSZ	1.4014	9.2	2.8	9.32262e-45	3.12205e-40
CD8_PDCD1	ADAT2	1.39339	5	1.4	2.08595e-28	6.98563e-24
CD8_PDCD1	KIF20B	1.39193	17.3	6.1	3.99082e-69	1.33649e-64
CD8_PDCD1	ASXL2	1.39106	35.8	13.5	4.78059e-139	1.60097e-134
CD8_PDCD1	CEP170	1.38635	3.4	1.1	8.67992e-16	2.90682e-11
CD8_PDCD1	BMF	1.38535	4.2	1.2	2.91064e-22	9.74743e-18
CD8_PDCD1	CDKN2A	1.38513	15.5	5.2	4.27501e-67	1.43166e-62
CD8_PDCD1	CHRNA1	1.38511	1.5	0.4	6.04824e-09	0.00020255
CD8_PDCD1	SYNJ2	1.38261	6.6	2.5	1.04054e-24	3.48466e-20
CD8_PDCD1	PCED1B	1.38038	28.8	9.8	5.64276e-123	1.8897e-118
CD8_PDCD1	VSIG10	1.37107	1	0.2	2.20183e-08	0.00073737
CD8_PDCD1	AC068491.3	1.37039	1.2	0.3	4.35822e-09	0.000145952
CD8_PDCD1	TNFRSF1B	1.37032	67.1	32.3	1.02388e-255	3.42888e-251
CD8_PDCD1	SMPDL3A	1.36655	1	0.2	1.03325e-07	0.00346027
CD8_PDCD1	EPOP	1.36411	1.2	0.3	1.96885e-07	0.00659349
CD8_PDCD1	CALM3	1.36079	45.7	18.4	6.44962e-174	2.15991e-169
CD8_PDCD1	P2RY11	1.36009	7.7	2.3	4.47631e-38	1.49907e-33
CD8_PDCD1	NDFIP2	1.35468	8.4	2.8	1.05786e-36	3.54267e-32
CD8_PDCD1	SNX29	1.35168	4.3	1.2	3.78967e-23	1.26912e-18
CD8_PDCD1	C16orf87	1.35095	17.1	5.4	8.77251e-79	2.93782e-74
CD8_PDCD1	MAN1A1	1.34996	18.2	6	4.71802e-79	1.58002e-74
CD8_PDCD1	TRBV3-1	1.34832	1.5	0.3	2.75922e-12	9.24035e-08
CD8_PDCD1	MAOB	1.34673	2.5	0.8	1.12255e-11	3.7593e-07
CD8_PDCD1	NCAPG	1.34626	2.6	0.7	2.25525e-16	7.55262e-12
CD8_PDCD1	DAPP1	1.34033	3.6	1.1	2.32032e-17	7.77053e-13
CD8_PDCD1	JAML	1.34001	30.7	10.9	5.81279e-126	1.94664e-121
CD8_PDCD1	ZMIZ1	1.33937	8.2	2.4	1.87014e-42	6.26291e-38
CD8_PDCD1	FKBP5	1.33827	26.2	10	2.62292e-95	8.78388e-91
CD8_PDCD1	PTPRK	1.33549	2.9	0.9	4.35998e-14	1.46011e-09
CD8_PDCD1	ECT2	1.33396	2.7	0.9	6.70652e-13	2.24595e-08
CD8_PDCD1	SSH1	1.31825	12.7	4.1	9.09371e-57	3.04539e-52
CD8_PDCD1	BCL2L11	1.31765	34.8	13.9	1.92115e-123	6.43375e-119
CD8_PDCD1	GADD45G	1.31699	10.7	3.7	6.45021e-44	2.16011e-39
CD8_PDCD1	WHRN	1.31209	13.7	4.7	4.11672e-56	1.37865e-51
CD8_PDCD1	QPRT	1.31145	3.2	0.8	6.77542e-20	2.26902e-15
CD8_PDCD1	PQLC1	1.31052	10.2	3.4	2.21295e-43	7.41094e-39
CD8_PDCD1	NCR1	1.30653	3.7	1.2	9.03426e-18	3.02548e-13
CD8_PDCD1	CD82	1.30326	24.1	8.5	2.13119e-97	7.13716e-93
CD8_PDCD1	NAPRT	1.30182	4.5	1.5	1.50842e-20	5.05155e-16
CD8_PDCD1	RGS1	1.30151	83.2	41.8	0	0
CD8_PDCD1	TPCN2	1.30063	1.6	0.5	1.20244e-08	0.000402686
CD8_PDCD1	CTSD	1.29654	24.5	9.1	2.12359e-92	7.11169e-88
CD8_PDCD1	RNF19A	1.29562	81.2	46.2	7.75965e-292	2.59863e-287
CD8_PDCD1	CD2BP2	1.28818	23.2	8.1	1.3104e-93	4.38839e-89
CD8_PDCD1	CREM	1.28189	87.4	58.3	7.22253e-292	2.41875e-287
CD8_PDCD1	AIFM2	1.28099	2.2	0.7	8.48735e-11	2.84233e-06
CD8_PDCD1	SEC14L1	1.2809	12.6	4.4	8.75081e-51	2.93056e-46
CD8_PDCD1	EDARADD	1.27858	9.6	2.9	3.79165e-48	1.26979e-43
CD8_PDCD1	CEP41	1.27627	3	0.9	1.28035e-14	4.28775e-10
CD8_PDCD1	SESN3	1.2739	11.5	4	1.09614e-46	3.67085e-42
CD8_PDCD1	FANCL	1.27346	3	1	9.9155e-14	3.3206e-09
CD8_PDCD1	FAM102B	1.27276	13.7	5.3	1.36324e-46	4.56534e-42
CD8_PDCD1	CD84	1.26919	30.2	11.8	9.94118e-107	3.3292e-102
CD8_PDCD1	NUSAP1	1.2668	34.2	12.2	3.34084e-141	1.11881e-136
CD8_PDCD1	LPAR5	1.26572	2.6	0.9	2.68261e-12	8.98378e-08
CD8_PDCD1	CARS	1.26215	12.6	4.4	2.27546e-49	7.62028e-45
CD8_PDCD1	CD74	1.25888	38.8	15.5	6.92669e-145	2.31968e-140
CD8_PDCD1	TMEM140	1.25595	6.4	2.3	3.80447e-25	1.27408e-20
CD8_PDCD1	SERP2	1.25591	1.3	0.4	8.68649e-08	0.00290902
CD8_PDCD1	BRCA2	1.25415	1.8	0.6	5.66496e-09	0.000189714
CD8_PDCD1	PDLIM7	1.2539	2.3	0.8	1.58114e-10	5.29507e-06
CD8_PDCD1	ZNF496	1.25148	1.5	0.5	3.02932e-08	0.00101449
CD8_PDCD1	GBP2	1.25045	47.6	20.7	1.28148e-157	4.29155e-153
CD8_PDCD1	METRNL	1.24934	62.4	32	3.38701e-190	1.13428e-185
CD8_PDCD1	KCNN4	1.24523	1.9	0.5	8.40744e-13	2.81557e-08
CD8_PDCD1	LINC00539	1.24451	4.2	1.4	2.33619e-19	7.82366e-15
CD8_PDCD1	COQ2	1.24349	1.8	0.6	2.57329e-08	0.000861768
CD8_PDCD1	HLA-DMB	1.24341	5.3	1.8	6.69523e-22	2.24216e-17
CD8_PDCD1	SRGAP2B	1.24304	3.7	1.2	5.85864e-18	1.962e-13
CD8_PDCD1	OAS1	1.24221	3.4	1.1	4.76117e-16	1.59447e-11
CD8_PDCD1	FZD3	1.23585	2.8	0.9	7.91534e-14	2.65077e-09
CD8_PDCD1	TET2	1.234	9.4	2.9	1.80278e-43	6.03733e-39
CD8_PDCD1	PAM	1.23358	8.2	2.8	3.04642e-34	1.02021e-29
CD8_PDCD1	NFAT5	1.22862	37.8	16	1.75146e-121	5.86546e-117
CD8_PDCD1	MYL5	1.22823	1.6	0.5	8.41198e-09	0.000281709
CD8_PDCD1	GRAMD1B	1.2281	7.9	2.8	4.6793e-32	1.56705e-27
CD8_PDCD1	ALCAM	1.22804	2	0.7	3.08615e-09	0.000103352
CD8_PDCD1	TMPRSS3	1.22472	1.5	0.5	2.06435e-07	0.00691329
CD8_PDCD1	MLC1	1.22447	1.4	0.4	2.29302e-08	0.00076791
CD8_PDCD1	AC136475.3	1.21932	5.8	2	8.06359e-25	2.70041e-20
CD8_PDCD1	DNMT3A	1.21749	10.1	3.6	1.40169e-39	4.69413e-35
CD8_PDCD1	MIS18BP1	1.21267	25.2	9.7	1.13008e-89	3.78452e-85
CD8_PDCD1	ABHD8	1.21105	1.7	0.6	1.41872e-07	0.00475114
CD8_PDCD1	UGCG	1.20916	23.4	8.5	2.23559e-89	7.48676e-85
CD8_PDCD1	DHX32	1.20204	1.5	0.5	1.08349e-07	0.00362849
CD8_PDCD1	PAICS	1.20181	5.1	1.8	4.28504e-21	1.43502e-16
CD8_PDCD1	POLR1E	1.20163	11.5	4.2	9.39317e-43	3.14568e-38
CD8_PDCD1	ASPH	1.19969	6	2	1.94913e-26	6.52745e-22
CD8_PDCD1	NTNG2	1.19748	1.9	0.7	4.40006e-09	0.000147353
CD8_PDCD1	MFSD1	1.19693	2.7	0.9	5.8533e-12	1.96021e-07
CD8_PDCD1	AC090152.1	1.19548	14.2	5	5.56838e-57	1.8648e-52
CD8_PDCD1	KIF11	1.19185	5.2	1.7	5.57783e-23	1.86796e-18
CD8_PDCD1	COTL1	1.19173	68.3	34.7	6.13358e-223	2.05408e-218
CD8_PDCD1	NCALD	1.19086	9.7	3.6	9.37673e-36	3.14017e-31
CD8_PDCD1	FAF1	1.18991	15.2	5.9	1.51098e-50	5.06012e-46
CD8_PDCD1	NOD2	1.18585	2.2	0.7	1.87914e-10	6.29305e-06
CD8_PDCD1	ASPM	1.18539	1.9	0.6	9.10515e-09	0.000304922
CD8_PDCD1	FARP1	1.18534	2.4	0.9	1.47521e-09	4.94032e-05
CD8_PDCD1	OTUD1	1.18423	5.5	1.9	1.16458e-22	3.90005e-18
CD8_PDCD1	MCM5	1.18417	6.2	2.1	9.51849e-27	3.18765e-22
CD8_PDCD1	QSOX2	1.18358	3	1	5.78108e-14	1.93602e-09
CD8_PDCD1	HLA-DPB1	1.18258	39.8	17.5	2.6802e-123	8.97571e-119
CD8_PDCD1	IL6ST	1.18222	23.4	9.6	1.4577e-72	4.88168e-68
CD8_PDCD1	SFMBT2	1.17931	23.6	9.3	1.41032e-79	4.72301e-75
CD8_PDCD1	MOB1B	1.17659	4.1	1.5	6.56764e-16	2.19944e-11
CD8_PDCD1	RASGEF1A	1.17052	6.9	2.3	6.53139e-29	2.1873e-24
CD8_PDCD1	CASZ1	1.16893	7.7	2.9	1.20588e-26	4.03836e-22
CD8_PDCD1	PHLPP1	1.16891	3.3	1.2	2.06146e-13	6.90361e-09
CD8_PDCD1	GNA12	1.16617	3.2	1.1	1.01307e-13	3.39268e-09
CD8_PDCD1	ITM2A	1.16486	89	56.9	3.79717e-301	1.27163e-296
CD8_PDCD1	PTPRJ	1.16393	17.6	6.4	2.06143e-66	6.90354e-62
CD8_PDCD1	HES6	1.16218	6.3	2.4	8.11344e-23	2.71711e-18
CD8_PDCD1	N4BP2	1.16027	15.8	5.8	2.42684e-58	8.12725e-54
CD8_PDCD1	STARD4	1.15608	13.6	4.9	8.69396e-52	2.91152e-47
CD8_PDCD1	AGFG1	1.15186	20.7	7.7	1.57272e-74	5.26687e-70
CD8_PDCD1	BCAS4	1.1508	15.4	5.6	2.64691e-57	8.86423e-53
CD8_PDCD1	PTPN6	1.14774	23	8.8	4.76018e-80	1.59414e-75
CD8_PDCD1	JARID2	1.1475	20.9	8.7	2.17241e-63	7.27518e-59
CD8_PDCD1	GALNT2	1.14636	7.5	2.6	7.73529e-30	2.59047e-25
CD8_PDCD1	SEMA7A	1.14052	4.8	1.7	2.11312e-19	7.07662e-15
CD8_PDCD1	SMC4	1.13888	37.6	15.6	6.78071e-121	2.27079e-116
CD8_PDCD1	DZIP3	1.13821	14.8	5.6	2.31904e-51	7.76624e-47
CD8_PDCD1	AMIGO2	1.13806	13.4	5.1	8.5358e-47	2.85855e-42
CD8_PDCD1	RAB11FIP1	1.13347	37.2	16.9	1.06751e-103	3.57499e-99
CD8_PDCD1	MTHFD1L	1.13249	1.9	0.5	1.19274e-10	3.99435e-06
CD8_PDCD1	ACOT9	1.12727	7	2.6	1.16551e-25	3.90316e-21
CD8_PDCD1	SFXN5	1.12642	2.4	0.8	2.43124e-10	8.14197e-06
CD8_PDCD1	ATP2A2	1.12472	18.1	6.7	9.55068e-66	3.19843e-61
CD8_PDCD1	GTF3C1	1.12393	22.6	8.7	2.18841e-76	7.32876e-72
CD8_PDCD1	TYMP	1.12136	16.8	6.8	1.01511e-52	3.3995e-48
CD8_PDCD1	FKBP15	1.12083	3.4	1.2	1.038e-13	3.47616e-09
CD8_PDCD1	AC091057.6	1.11795	1.9	0.7	4.47936e-09	0.000150009
CD8_PDCD1	GRAMD4	1.11729	4.1	1.4	7.35479e-19	2.46304e-14
CD8_PDCD1	PKM	1.11653	40	17.7	5.99678e-116	2.00826e-111
CD8_PDCD1	SERPINB1	1.11569	35.9	15.5	5.87515e-106	1.96753e-101
CD8_PDCD1	SMS	1.1145	16.8	6.7	1.66466e-53	5.57477e-49
CD8_PDCD1	SETBP1	1.11095	5.7	1.9	1.65676e-24	5.54834e-20
CD8_PDCD1	NCF4	1.11071	2	0.8	2.44503e-07	0.00818816
CD8_PDCD1	SDE2	1.10977	19.5	7.3	1.69191e-69	5.66604e-65
CD8_PDCD1	CHKA	1.10923	3.2	1.1	3.78516e-13	1.26761e-08
CD8_PDCD1	CRIM1	1.1078	11.3	4.2	1.85345e-40	6.20701e-36
CD8_PDCD1	FBXL19	1.10673	1.9	0.7	1.65859e-08	0.000555445
CD8_PDCD1	IRF4	1.10594	14.9	5.5	4.86086e-55	1.62785e-50
CD8_PDCD1	GAN	1.10375	10.9	4.5	2.61072e-32	8.74305e-28
CD8_PDCD1	ERMP1	1.10364	4.1	1.6	6.12048e-15	2.04969e-10
CD8_PDCD1	HIF1A	1.10223	31.1	13	1.07942e-95	3.61486e-91
CD8_PDCD1	ARNT	1.10151	7.8	2.9	8.96755e-28	3.00314e-23
CD8_PDCD1	SLC7A5	1.09941	34.7	15.5	6.19122e-97	2.07338e-92
CD8_PDCD1	WDHD1	1.09888	1.5	0.5	2.14913e-07	0.00719722
CD8_PDCD1	OSBPL3	1.09808	9.2	3.6	4.9051e-31	1.64267e-26
CD8_PDCD1	NAPA-AS1	1.09278	1.6	0.5	6.96973e-09	0.000233409
CD8_PDCD1	PAG1	1.09248	42	19.1	1.79072e-118	5.99693e-114
CD8_PDCD1	NIT1	1.0917	2.4	0.9	1.73902e-10	5.82382e-06
CD8_PDCD1	GALM	1.0911	25.7	10.5	1.04685e-80	3.50579e-76
CD8_PDCD1	ORAI3	1.09021	2	0.7	2.19706e-09	7.35772e-05
CD8_PDCD1	CTSB	1.08813	7.1	2.9	1.08991e-21	3.64999e-17
CD8_PDCD1	FASLG	1.08787	21.8	9.1	1.93559e-66	6.48208e-62
CD8_PDCD1	CTSS	1.08731	21.1	8.3	1.14035e-69	3.81892e-65
CD8_PDCD1	GAPDH	1.08419	91.1	71.2	9.17944e-248	3.0741e-243
CD8_PDCD1	ADAP1	1.08255	6.9	2.6	6.47858e-25	2.16961e-20
CD8_PDCD1	CTNNAL1	1.08148	4.7	1.7	3.86732e-18	1.29513e-13
CD8_PDCD1	ZNF93	1.08137	1.8	0.6	3.5659e-09	0.000119418
CD8_PDCD1	P2RX4	1.07757	3.1	1.1	6.42731e-13	2.15244e-08
CD8_PDCD1	ABCG1	1.07635	13.9	5.5	3.37364e-45	1.1298e-40
CD8_PDCD1	CDCA7	1.07588	3.9	1.5	2.44832e-14	8.19918e-10
CD8_PDCD1	TLDC1	1.0742	1.8	0.7	7.63473e-08	0.00255679
CD8_PDCD1	RIN3	1.07227	17.1	6.2	7.71733e-63	2.58446e-58
CD8_PDCD1	IKZF3	1.07106	66.4	36.6	7.9146e-163	2.65052e-158
CD8_PDCD1	ARHGAP11B	1.06754	1.9	0.7	1.44394e-07	0.0048356
CD8_PDCD1	AGPAT5	1.06587	6.2	2.3	2.47395e-23	8.28501e-19
CD8_PDCD1	CCL3	1.06585	20.9	6.7	1.40648e-98	4.71015e-94
CD8_PDCD1	SYNGR2	1.06477	10.6	4	1.5838e-36	5.304e-32
CD8_PDCD1	GSTM4	1.06394	2.6	1.1	4.48915e-09	0.000150337
CD8_PDCD1	GALNT1	1.0639	26.8	10.5	8.91503e-89	2.98556e-84
CD8_PDCD1	IPCEF1	1.05995	31.3	13.3	2.14312e-91	7.1771e-87
CD8_PDCD1	SDCBP	1.0554	38	17.5	4.80076e-102	1.60773e-97
CD8_PDCD1	AL136987.1	1.05511	3.7	1.2	6.39693e-17	2.14227e-12
CD8_PDCD1	CHEK1	1.05457	2.2	0.7	3.69367e-10	1.23697e-05
CD8_PDCD1	CD79B	1.0539	8.4	3.3	1.06683e-27	3.5727e-23
CD8_PDCD1	DOT1L	1.05116	4.1	1.4	2.61461e-17	8.75608e-13
CD8_PDCD1	PELI1	1.04971	12.5	5	1.4779e-40	4.94935e-36
CD8_PDCD1	BX890604.1	1.04784	3.9	1.7	2.27237e-12	7.60995e-08
CD8_PDCD1	KIF18A	1.04613	4.4	1.8	2.53224e-14	8.48023e-10
CD8_PDCD1	MTHFD1	1.04563	8.5	3.1	2.14098e-32	7.16993e-28
CD8_PDCD1	PHTF2	1.04477	18.7	7.9	2.87551e-53	9.62981e-49
CD8_PDCD1	ATP11A	1.04408	4.7	1.7	7.72893e-19	2.58834e-14
CD8_PDCD1	CARM1	1.0425	2.4	0.9	1.60645e-09	5.37984e-05
CD8_PDCD1	ACSL4	1.04147	17.8	6.9	1.33302e-58	4.46417e-54
CD8_PDCD1	TRGV8	1.03824	4.1	1.6	4.00388e-14	1.34086e-09
CD8_PDCD1	CCNE2	1.03699	4.4	1.8	1.30151e-14	4.35862e-10
CD8_PDCD1	STAT3	1.03509	56.9	32.2	2.39782e-118	8.03006e-114
CD8_PDCD1	PLEKHG2	1.03402	3	1.1	8.4552e-12	2.83156e-07
CD8_PDCD1	DENND6B	1.03348	1.9	0.7	4.51865e-08	0.00151325
CD8_PDCD1	CBLB	1.03109	47.6	23.6	1.40784e-115	4.71472e-111
CD8_PDCD1	SLC35F2	1.02854	2.6	0.9	1.14669e-10	3.84014e-06
CD8_PDCD1	CD59	1.02789	6.2	2.8	1.60228e-16	5.36587e-12
CD8_PDCD1	SSFA2	1.02595	6.3	2.5	3.43543e-21	1.15049e-16
CD8_PDCD1	RBPJ	1.02412	30.1	15.3	7.82762e-63	2.62139e-58
CD8_PDCD1	VPS25	1.0226	5.7	2.2	3.7239e-20	1.2471e-15
CD8_PDCD1	CCDC50	1.02197	5.9	2.4	1.20859e-19	4.04745e-15
CD8_PDCD1	CD7	1.0205	72	40.2	7.92758e-190	2.65487e-185
CD8_PDCD1	CLCN7	1.01998	3.1	1.3	4.91329e-10	1.64541e-05
CD8_PDCD1	MAP1LC3A	1.01956	17.4	6.5	1.55744e-60	5.2157e-56
CD8_PDCD1	CDKN2B	1.01682	2.5	1	8.52051e-09	0.000285343
CD8_PDCD1	HIBCH	1.01657	9.2	3.6	1.47473e-29	4.93873e-25
CD8_PDCD1	TMEM14C	1.01435	12.4	5	2.84458e-38	9.52623e-34
CD8_PDCD1	RHOB	1.01259	9.8	4.1	3.57087e-28	1.19585e-23
CD8_PDCD1	SFXN1	1.00787	23.9	10.4	1.26315e-65	4.23017e-61
CD8_PDCD1	EGLN1	1.00439	12.3	5.4	1.38393e-33	4.63466e-29
CD8_PDCD1	ARID3A	1.0002	4.7	1.8	7.22661e-18	2.42012e-13
CD8_PDCD1	AGTRAP	-1.00943	7	10.6	2.14272e-09	7.17574e-05
CD8_PDCD1	AP002387.2	-1.01711	7.9	12.9	8.76648e-14	2.93581e-09
CD8_PDCD1	PPP3CA	-1.02126	8.4	12.5	1.55722e-10	5.21498e-06
CD8_PDCD1	FOS	-1.03611	24.4	27.1	2.29694e-07	0.00769223
CD8_PDCD1	MYADM	-1.04944	27.3	42.7	2.45469e-64	8.22052e-60
CD8_PDCD1	AL365361.1	-1.05227	5.7	10.1	6.86556e-13	2.29921e-08
CD8_PDCD1	MCUB	-1.08035	11.4	17.2	2.22941e-16	7.46606e-12
CD8_PDCD1	ATP2B1	-1.09597	10.4	15.5	9.69587e-14	3.24705e-09
CD8_PDCD1	TNFSF14	-1.10437	7.1	12.3	3.65549e-15	1.22419e-10
CD8_PDCD1	SLFN11	-1.10699	18.4	26.7	3.93646e-26	1.31828e-21
CD8_PDCD1	STARD10	-1.12017	1.9	4	1.41322e-07	0.00473273
CD8_PDCD1	MATK	-1.12095	12.5	22.1	3.87747e-31	1.29853e-26
CD8_PDCD1	RAP2B	-1.13245	12.2	19	1.66378e-20	5.57183e-16
CD8_PDCD1	TNRC6C	-1.13424	9.2	15.4	1.52459e-18	5.10569e-14
CD8_PDCD1	AL118516.1	-1.14424	5.4	9.5	2.57279e-12	8.61601e-08
CD8_PDCD1	PRNP	-1.14532	7	10.4	1.18329e-08	0.000396271
CD8_PDCD1	TC2N	-1.14577	16.6	28	1.23496e-39	4.13575e-35
CD8_PDCD1	AOAH	-1.15094	4.6	7.3	1.67527e-07	0.0056103
CD8_PDCD1	SERPINC1	-1.17081	4.1	8.5	1.69379e-14	5.67234e-10
CD8_PDCD1	JAKMIP2	-1.2108	2.8	5.2	1.07741e-07	0.00360813
CD8_PDCD1	EFHD2	-1.21125	19.6	26.1	4.0452e-21	1.3547e-16
CD8_PDCD1	TGFBR3	-1.21173	6.7	12.1	1.03199e-16	3.45604e-12
CD8_PDCD1	LSR	-1.22502	1.4	3.3	1.16983e-07	0.00391763
CD8_PDCD1	STK38	-1.23239	9.4	14.6	2.66469e-15	8.92379e-11
CD8_PDCD1	ITIH1	-1.23614	2.1	4.7	1.58491e-09	5.30772e-05
CD8_PDCD1	TCF7	-1.23788	10.1	18.7	9.1355e-29	3.05939e-24
CD8_PDCD1	RASSF3	-1.26052	3.8	6.4	7.96786e-08	0.00266836
CD8_PDCD1	SLC25A4	-1.26653	6	11.3	1.82612e-16	6.11548e-12
CD8_PDCD1	DYNLT3	-1.28071	5.9	12	2.29548e-20	7.68732e-16
CD8_PDCD1	IRF2BPL	-1.29943	5	9.3	1.66942e-13	5.59073e-09
CD8_PDCD1	CAMK2N1	-1.31558	1.7	4	9.29017e-09	0.000311118
CD8_PDCD1	LDLRAP1	-1.33022	2	4.2	4.44642e-08	0.00148906
CD8_PDCD1	NCF1	-1.34927	3.9	6.9	7.90611e-09	0.000264768
CD8_PDCD1	SATB1	-1.35107	5.7	10	7.46353e-13	2.49946e-08
CD8_PDCD1	RARA	-1.35304	4.5	9.6	1.60392e-17	5.37137e-13
CD8_PDCD1	ICAM2	-1.36366	4	7.9	7.25634e-13	2.43008e-08
CD8_PDCD1	TUBB2A	-1.36982	8.3	16	1.16752e-26	3.9099e-22
CD8_PDCD1	AHNAK	-1.37322	25.9	44	5.20794e-91	1.74409e-86
CD8_PDCD1	NMRK1	-1.37626	5.4	9.2	1.98354e-11	6.64267e-07
CD8_PDCD1	THRA	-1.38016	2.3	4.9	6.55288e-09	0.000219449
CD8_PDCD1	ERN1	-1.38692	7.1	14.3	1.03567e-24	3.46835e-20
CD8_PDCD1	FLT3LG	-1.3902	3.9	7.7	2.46855e-12	8.26692e-08
CD8_PDCD1	CDKN1C	-1.39039	3	5.4	8.72259e-08	0.00292111
CD8_PDCD1	TNF	-1.40076	10.6	20.2	1.59768e-33	5.35048e-29
CD8_PDCD1	SLC39A10	-1.40129	4.2	8.1	1.22424e-12	4.09986e-08
CD8_PDCD1	FAM84B	-1.40899	1.9	4.4	3.29169e-09	0.000110235
CD8_PDCD1	TXNIP	-1.41827	29.8	47	8.60392e-88	2.88137e-83
CD8_PDCD1	CUX1	-1.43056	2.2	4.4	2.51867e-07	0.00843477
CD8_PDCD1	SYNM	-1.43284	2.2	4.8	3.69454e-09	0.000123726
CD8_PDCD1	ZBTB10	-1.43479	2.6	4.8	2.30204e-07	0.00770929
CD8_PDCD1	EGR1	-1.43558	4.9	7.7	1.70122e-07	0.0056972
CD8_PDCD1	DUSP8	-1.43998	6.9	13	4.48633e-20	1.50243e-15
CD8_PDCD1	GLIPR2	-1.45464	7	14.6	4.30365e-27	1.44125e-22
CD8_PDCD1	DSTN	-1.46804	10.5	18.5	3.89588e-27	1.30469e-22
CD8_PDCD1	ITIH3	-1.47143	2.6	6	7.96465e-13	2.66728e-08
CD8_PDCD1	CISH	-1.47279	2	4.7	2.44825e-10	8.19894e-06
CD8_PDCD1	PMEPA1	-1.48051	2.5	5.4	4.51434e-10	1.51181e-05
CD8_PDCD1	LGALS1	-1.48559	20.4	34.7	2.42287e-60	8.11394e-56
CD8_PDCD1	SAMD3	-1.49129	13.7	29	3.84345e-65	1.28713e-60
CD8_PDCD1	FCRL6	-1.50656	4.6	10.3	1.05418e-20	3.53034e-16
CD8_PDCD1	PXN	-1.54479	2.9	6.8	1.53423e-14	5.13799e-10
CD8_PDCD1	RIPOR2	-1.54697	13.8	26.5	6.96874e-52	2.33376e-47
CD8_PDCD1	EMP3	-1.59758	29.4	56.4	3.27377e-177	1.09635e-172
CD8_PDCD1	USP53	-1.60373	2.1	4.6	4.50877e-09	0.000150994
CD8_PDCD1	PSTPIP2	-1.60566	1.7	3.9	2.74017e-08	0.000917655
CD8_PDCD1	AC013264.1	-1.61099	1.2	3.2	3.69619e-08	0.00123782
CD8_PDCD1	TPRG1	-1.61212	2.2	5.3	8.30092e-12	2.7799e-07
CD8_PDCD1	SH3BP5	-1.61895	4.3	9	2.77774e-16	9.30237e-12
CD8_PDCD1	DPP4	-1.63743	1.2	3.4	5.08233e-09	0.000170202
CD8_PDCD1	PATJ	-1.64881	2	4.6	3.59567e-10	1.20415e-05
CD8_PDCD1	DHRS3	-1.65174	1.7	4.2	4.86797e-10	1.63023e-05
CD8_PDCD1	S100A10	-1.66059	37.7	62.8	2.0029e-198	6.70752e-194
CD8_PDCD1	PLEKHA1	-1.66319	3.5	9.5	8.7869e-24	2.94265e-19
CD8_PDCD1	FGL1	-1.67779	1.8	4.1	1.23032e-08	0.000412023
CD8_PDCD1	TMEM63A	-1.67791	1.6	3.8	2.24705e-08	0.000752515
CD8_PDCD1	ANTXR2	-1.68165	1.7	4.5	1.5552e-11	5.2082e-07
CD8_PDCD1	ITGA6	-1.71051	1.6	4.5	2.60283e-12	8.7166e-08
CD8_PDCD1	ZMAT1	-1.71254	0.9	2.6	9.59015e-08	0.00321164
CD8_PDCD1	GKAP1	-1.72904	1.8	4.3	2.34646e-09	7.85807e-05
CD8_PDCD1	GALNT3	-1.75938	1.4	4.6	7.73255e-14	2.58955e-09
CD8_PDCD1	UPP1	-1.7683	6.4	15.1	2.99999e-35	1.00467e-30
CD8_PDCD1	CLCF1	-1.78721	1.1	3.2	8.77685e-10	2.93928e-05
CD8_PDCD1	AL121944.1	-1.79147	1.6	4.1	4.28686e-10	1.43563e-05
CD8_PDCD1	IGFBP3	-1.79437	1	3	3.56289e-09	0.000119318
CD8_PDCD1	SGK3	-1.80651	1.2	3.2	2.9549e-08	0.000989566
CD8_PDCD1	MGAT4A	-1.82399	6.9	18.2	3.06045e-49	1.02491e-44
CD8_PDCD1	BEX5	-1.82434	0.9	2.9	4.59793e-09	0.00015398
CD8_PDCD1	LTB	-1.82485	13.9	31.1	4.36153e-80	1.46063e-75
CD8_PDCD1	CDKN2D	-1.82778	12.7	30.7	9.91575e-88	3.32069e-83
CD8_PDCD1	DUSP6	-1.82812	1.8	4.5	2.90105e-11	9.71532e-07
CD8_PDCD1	A2M-AS1	-1.85541	1.6	5.1	3.21752e-15	1.07751e-10
CD8_PDCD1	PTGDR	-1.90326	1.6	5.8	4.82979e-19	1.61745e-14
CD8_PDCD1	KLRG1	-1.90618	10.5	28.6	4.06354e-89	1.36084e-84
CD8_PDCD1	ANXA1	-1.94785	33.2	69.1	6.16176e-285	2.06351e-280
CD8_PDCD1	PTGDS	-2.00638	0.8	2.5	4.56047e-08	0.00152726
CD8_PDCD1	CCR7	-2.01361	2.2	5.7	1.23911e-13	4.14965e-09
CD8_PDCD1	IFNGR1	-2.01868	4.7	12.5	1.35797e-32	4.5477e-28
CD8_PDCD1	KLF2	-2.03326	19	44.3	1.00832e-149	3.37677e-145
CD8_PDCD1	ZNF683	-2.0523	2.9	8.1	1.80853e-21	6.05658e-17
CD8_PDCD1	SELL	-2.0801	1.9	4.1	3.89373e-08	0.00130397
CD8_PDCD1	PERP	-2.08085	1.9	6.1	5.19586e-19	1.74004e-14
CD8_PDCD1	PLEKHA5	-2.0869	0.9	3.6	1.87371e-12	6.27487e-08
CD8_PDCD1	SSBP3	-2.10036	2.3	5.8	3.50613e-14	1.17417e-09
CD8_PDCD1	SERPINA6	-2.10277	0.7	2.4	1.09678e-08	0.000367301
CD8_PDCD1	GPR183	-2.11462	9.5	20.2	5.07839e-44	1.7007e-39
CD8_PDCD1	MPP7	-2.11615	1	3.6	3.26061e-12	1.09195e-07
CD8_PDCD1	SMIM14	-2.12676	0.6	2.3	1.06285e-08	0.000355936
CD8_PDCD1	MYBL1	-2.12926	5.4	18.6	2.0499e-64	6.86492e-60
CD8_PDCD1	LYAR	-2.1406	13.7	38.1	6.36619e-142	2.13197e-137
CD8_PDCD1	GPR35	-2.1668	0.8	2.7	1.44858e-09	4.85114e-05
CD8_PDCD1	SLC4A4	-2.16689	0.6	2.5	7.64834e-10	2.56135e-05
CD8_PDCD1	SYNGR1	-2.17036	2	6.8	1.01103e-21	3.38584e-17
CD8_PDCD1	RRAS2	-2.22552	2.6	7.6	1.8272e-21	6.11912e-17
CD8_PDCD1	RASGRP2	-2.24584	2.3	7.3	2.35016e-22	7.87044e-18
CD8_PDCD1	ADRB2	-2.24842	3.3	12.4	7.34868e-44	2.461e-39
CD8_PDCD1	PTGER2	-2.26213	2.2	9	7.0559e-33	2.36295e-28
CD8_PDCD1	AKR1C3	-2.33183	0.6	2.7	1.04306e-10	3.49309e-06
CD8_PDCD1	SEMA4C	-2.34266	0.8	3.4	1.58955e-12	5.32325e-08
CD8_PDCD1	TMEM273	-2.38833	0.7	2.5	3.50089e-09	0.000117241
CD8_PDCD1	TSPAN2	-2.46635	0.6	2.5	1.15265e-09	3.86011e-05
CD8_PDCD1	SORL1	-2.47892	2.7	12	3.09446e-47	1.0363e-42
CD8_PDCD1	LMNA	-2.51891	6.8	20.9	6.64196e-70	2.22433e-65
CD8_PDCD1	MS4A1	-2.58932	0.6	3.2	1.41353e-13	4.73377e-09
CD8_PDCD1	GNAO1	-2.60468	0.3	1.7	9.75558e-09	0.000326705
CD8_PDCD1	C1orf162	-2.61333	0.7	2.6	1.57508e-09	5.27478e-05
CD8_PDCD1	ITGAM	-2.63145	0.5	2.4	1.5113e-09	5.06118e-05
CD8_PDCD1	LINC02273	-2.63985	0.9	3.6	1.18619e-13	3.97243e-09
CD8_PDCD1	ANK3	-2.67602	0.5	3.2	1.41342e-14	4.73341e-10
CD8_PDCD1	AUTS2	-2.70764	2.9	13.2	1.18726e-53	3.97602e-49
CD8_PDCD1	CD300A	-2.71403	1.4	6.2	2.08021e-24	6.96641e-20
CD8_PDCD1	CCDC112	-2.75208	0.4	1.8	1.71358e-07	0.00573861
CD8_PDCD1	RAB27B	-2.76242	0.4	1.9	4.87777e-08	0.00163352
CD8_PDCD1	SVIL	-2.76324	0.3	1.6	1.96634e-07	0.00658507
CD8_PDCD1	EPHA4	-2.76423	0.8	3.6	6.88431e-14	2.30549e-09
CD8_PDCD1	FAM169A	-2.76663	0.3	2	1.69333e-09	5.67078e-05
CD8_PDCD1	RNF144A	-2.87973	0.3	1.6	1.40068e-07	0.00469074
CD8_PDCD1	VCL	-2.88451	1	4.6	1.77832e-18	5.95542e-14
CD8_PDCD1	C1orf21	-2.92559	2.2	9.2	2.09919e-35	7.02998e-31
CD8_PDCD1	TRDC	-2.94548	1.2	8	9.84912e-37	3.29837e-32
CD8_PDCD1	ITGA5	-2.98146	1.1	6.9	4.71294e-31	1.57832e-26
CD8_PDCD1	GCSAM	-2.9978	0.5	2.3	1.9147e-09	6.41214e-05
CD8_PDCD1	S1PR5	-3.13754	1.3	7.1	5.12663e-31	1.71686e-26
CD8_PDCD1	S1PR1	-3.3431	1.1	7.5	1.74808e-35	5.85414e-31
CD8_PDCD1	RAP1GAP2	-3.40327	0.4	2.3	8.26658e-11	2.76839e-06
CD8_PDCD1	SMIM3	-3.40846	0.3	2.8	2.90572e-14	9.73098e-10
CD8_PDCD1	PTCH1	-3.42245	0.4	2.5	1.46722e-12	4.91357e-08
CD8_PDCD1	CX3CR1	-3.53764	0.9	4.9	3.9281e-21	1.31548e-16
CD8_PDCD1	CYB561	-3.54531	0.4	2.6	5.32418e-13	1.78302e-08
CD8_PDCD1	GNLY	-3.57158	4.3	25.9	2.27558e-134	7.6207e-130
CD8_PDCD1	AGPAT4	-3.59531	0.3	1.8	1.45655e-09	4.87783e-05
CD8_PDCD1	PRSS23	-3.70325	0.5	3.4	3.14314e-16	1.05261e-11
CD8_PDCD1	IL7R	-3.77286	5.4	32.3	2.33015e-178	7.80344e-174
CD8_PDCD1	SLCO3A1	-3.82102	0.7	5.8	8.69397e-29	2.91152e-24
CD8_PDCD1	KLF3	-3.91107	2.2	19.9	1.40416e-111	4.7024e-107
CD8_PDCD1	NR3C2	-4.04085	0.1	1.6	5.19542e-10	1.7399e-05
CD8_PDCD1	FXYD7	-4.30139	0.1	1.9	1.85699e-11	6.21889e-07
CD8_PDCD1	FGFBP2	-4.3036	1.9	16.7	8.65758e-90	2.89934e-85
CD8_PDCD1	NCAM1	-4.30444	0.1	2.4	5.08036e-14	1.70136e-09
CD8_PDCD1	SPEF2	-4.35705	0.1	1.7	1.32974e-10	4.45317e-06
CD8_PDCD1	PLAC8	-4.49612	1.4	16.3	2.85131e-94	9.54876e-90
CD8_PDCD1	IFNG-AS1	-4.72052	0.1	2.5	1.07283e-14	3.59281e-10
CD8_PDCD1	NSG1	-4.99747	0.3	3.1	2.97458e-17	9.96157e-13
CD8_PDCD1	MYOM2	-5.51219	0.1	1.7	1.30567e-10	4.37256e-06
CD8_PDCD1	TMCC3	-5.66544	0	1.7	3.90692e-11	1.30839e-06
CD8_PDCD1	TYROBP	-5.83949	0.3	4.7	1.40831e-27	4.71629e-23
CD8_PDCD1	KLRF1	-6.13189	0.1	4.9	1.50592e-30	5.04318e-26
CD8_PDCD1	KIF19	-6.39303	0	1.1	8.06526e-08	0.00270097
CD8_PDCD1	PROK2	-7.93514	0	1.5	1.8321e-10	6.13552e-06
aAvg log2fc: Log fold-chage of the average gene expression for the current cluster comparied to all other clusters. Positive values indicate higher gene expression in the current cluster.
bPct.1: The percentage of cells with expression of the indicated gene in the current cell cluster.
cPct.2: The percentage of cells with expression of the indicated gene in all other cell clusters.
dP val adj: Adjusted p-value, based on bonferroni correction using all genes in the dataset.
