# Supplementary material for: Vessels encapsulating tumor clusters promote noninvasive metastasis of hepatocellular carcinoma by shaping an immunosuppressive microenvironment
Source: J Clin Invest. 2026 Jan 6;136(4):e193758. doi: 10.1172/JCI193758 (PMC12904702; doi:10.1172/JCI193758)
Supplement: Supplemental table 9 [file jci-136-193758-s344.xlsx]

## Sheet: Sheet1
Supplemental Table 9. Cytotoxic and exhausted CD8+ T cell gene set . Related to Figure 3B, Supplemental Figure 7B and 7D.
Cytotoxic genes		Exhausted genes
GZMK		PDCD1
GZMB		LAG3
NKG7		HAVCR2
IFNG		CTLA4
PRF1		TIGIT
FASLG
TBX21
EOMES
