# Supplementary material for: Vessels encapsulating tumor clusters promote noninvasive metastasis of hepatocellular carcinoma by shaping an immunosuppressive microenvironment
Source: J Clin Invest. 2026 Jan 6;136(4):e193758. doi: 10.1172/JCI193758 (PMC12904702; doi:10.1172/JCI193758)
Supplement: Supplemental table 10 [file jci-136-193758-s334.xlsx]

## Sheet: Sheet1
Supplemental Table 10. Immunoregulatory genes analyzed in tumor endothelial cells. Related to Figure 6E.
Immunoregulatory genes analyzed in TECs
CD274	CD276	FASLG
HAVCR2	ICOS	IDO1
LGALS1	PDCD1LG2	TGFB1
