# Supplementary material for: Vessels encapsulating tumor clusters promote noninvasive metastasis of hepatocellular carcinoma by shaping an immunosuppressive microenvironment
Source: J Clin Invest. 2026 Jan 6;136(4):e193758. doi: 10.1172/JCI193758 (PMC12904702; doi:10.1172/JCI193758)
Supplement: Supplemental table 11 [file jci-136-193758-s335.xlsx]

## Sheet: Sheet1
Supplemental Table 11. The clinical characteristics in Non-VETC and VETC groups used for immunohistochemical staining. Related to Figure 1-4 and Figure 6.
Characteristics		Non-VETC group (n = 68)			VETC group (n = 84)		Pb
		Number	%		Number	%
Age-year	>50	29	42.6		36	42.9	1
	≤50	39	57.4		48	57.1
Gender	Male	56	82.4		75	89.3	0.3196
	Female	12	17.6		9	10.7
HBV infection	Yes	58	85.3		76	90.5	0.4649
	No	10	14.7		8	9.5
Tumor size	≥5cm	29	42.6		71	84.5	0.0008
	<5cm	39	57.4		13	15.5
Tumor number	Multiple	11	16.2		20	23.8	0.3376
	Single	57	83.8		64	76.2
Cirrhosis	Yes	26	38.2		47	56	0.0443
	No	42	61.8		37	44
Alpha-fetoprotein	≥400ng/ml	14	20.6		42	50	0.0004
	<400ng/ml	53	77.9		41	48.8
	NA	1	1.5		1	1.2
Portal vein tumor thrombus	Yes	3	4.4		17	20.2	0.0086
	No	65	95.6		67	79.8
Microvascular invasion	Yes	35	51.5		70	83.8	0.0003
	No	29	42.6		14	16.7
	NA	4	5.9		0	0
Child-Pugh	A/B	68	100		84	100	0.1944
	C	0	0		0	0
BCLC stage	A	54	79.4		48	57.1	0.0063
	B/C	14	20.6		36	42.9
WHO gradec	G1/G2	41	60.3		33	39.3	0.0211
	G3	24	35.3		45	53.6
	NA	3	4.4		6	7.1
aAnalysis was conducted on 152 cases. Vessel pattern was examined by CD34 immunohistochemistry. HCCs with discrete vessel lumens designated as Non-VETC group (n = 68), HCCs with VETC designated as VETC group (n = 84).
bThe association between Non-VETC and VETC and clinical features of HCC patients was analyzed by chi-square test.
cWHO grade: World Health Organization grading system for HCC
