# Supplementary material for: Vessels encapsulating tumor clusters promote noninvasive metastasis of hepatocellular carcinoma by shaping an immunosuppressive microenvironment
Source: J Clin Invest. 2026 Jan 6;136(4):e193758. doi: 10.1172/JCI193758 (PMC12904702; doi:10.1172/JCI193758)
Supplement: Supplemental table 12 [file jci-136-193758-s336.xlsx]

## Sheet: Sheet1
Supplemental Table 12. Antibodies used in studies.
Name	Supplier	Cat no.	Clone no.
InVivoMAb anti-mouse CD25 (IL-2Rα) antibody	Bio X cell	BE0012	PC61.5.3
InVivoMAb rat IgG1 isotype control antibody	Bio X cell	BE0088	HRPN
Mouse anti-human Foxp3	Biolegend	320102	206D
Mouse anti-human Ki67	ZSGB-BIO	ZM-0167	MIB1
Mouse anti-human PD1	Sino Biological	10377-MM23	#23
Rabbit anti-human CD34	ZSGB-BIO	ZA-0550	EP88
Rabbit anti-human CD39	Abcam	ab223842	EPR20627
Rabbit anti-human CD8	ZSGB-BIO	ZA-0508	SP16
Rabbit anti-human Galectin9	Abcam	ab227046	EPR22214
Rabbit anti-human GZMB	ZSGB-BIO	ZA-0599	EP230
Rabbit anti-human GZMK	Abcam	ab282703	EPR24601-164
Rabbit anti-human TGF-β (target TGF-β1)	Abcam	ab215715	EPR21143
Rabbit anti-human TIM3	Abcam	ab241332	EPR22241
Rabbit anti-human TNFRSF4	Abcam	ab264466	EPR23000-42
Rabbit anti-mouse Angpt2	Novus	NBP2-15385	polyclonal
Rabbit anti-mouse CD31	Cell Signaling Technology	77699S	D8V9E
Rabbit anti-mouse CD8α	Cell Signaling Technology	98941S	D4W2Z
Rabbit anti-mouse Foxp3	Cell Signaling Technology	12653S	D6O8R
Rabbit anti-mouse GZMB	Cell Signaling Technology	46890S	D6E9W
Rabbit anti-mouse GZMK	Signalway Antibody	40985	polyclonal
Rabbit anti-mouse Ki67	Cell Signaling Technology	12202T	D3B5
Rabbit anti-mouse PD1	Abcam	ab214421	EPR20665
Rabbit anti-mouse TNFRSF4	Abcam	ab229021	EPR22229-5
