# Supplementary material for: Vessels encapsulating tumor clusters promote noninvasive metastasis of hepatocellular carcinoma by shaping an immunosuppressive microenvironment
Source: J Clin Invest. 2026 Jan 6;136(4):e193758. doi: 10.1172/JCI193758 (PMC12904702; doi:10.1172/JCI193758)
Supplement: Supporting data values [file jci-136-193758-s345.xlsx]

## Sheet: Fig.1D
Cluster	Vessel Type	Cell Proportion (%TNK)
CD4_FOXP3	Non-VETC	12.753
CD4_FOXP3	Non-VETC	3.76259
CD4_FOXP3	Non-VETC	15.6979
CD4_FOXP3	Non-VETC	4.89332
CD4_FOXP3	Non-VETC	8.3995
CD4_FOXP3	Non-VETC	9.10125
CD4_FOXP3	VETC	29.2438
CD4_FOXP3	VETC	7.4752
CD4_FOXP3	VETC	23.4671
CD4_FOXP3	VETC	25.8634
CD4_FOXP3	VETC	11.5678
CD4_FOXP3	VETC	30.6394
CD8	Non-VETC	16.9715
CD8	Non-VETC	19.2725
CD8	Non-VETC	28.4321
CD8	Non-VETC	40.6299
CD8	Non-VETC	29.2769
CD8	Non-VETC	26.9166
CD8	VETC	21.7593
CD8	VETC	26.1251
CD8	VETC	21.1101
CD8	VETC	20.319
CD8	VETC	25.6606
CD8	VETC	11.7903
CD8_PDCD1	Non-VETC	1.80443
CD8_PDCD1	Non-VETC	3.05181
CD8_PDCD1	Non-VETC	7.5526
CD8_PDCD1	Non-VETC	8.61527
CD8_PDCD1	Non-VETC	4.60762
CD8_PDCD1	Non-VETC	5.12635
CD8_PDCD1	VETC	5.78703
CD8_PDCD1	VETC	3.77574
CD8_PDCD1	VETC	7.10505
CD8_PDCD1	VETC	10.6241
CD8_PDCD1	VETC	6.22432
CD8_PDCD1	VETC	4.0153
CD8_GZMB	Non-VETC	4.77932
CD8_GZMB	Non-VETC	5.97828
CD8_GZMB	Non-VETC	2.50477
CD8_GZMB	Non-VETC	9.21396
CD8_GZMB	Non-VETC	5.82006
CD8_GZMB	Non-VETC	5.65928
CD8_GZMB	VETC	2.00619
CD8_GZMB	VETC	8.61934
CD8_GZMB	VETC	2.64726
CD8_GZMB	VETC	1.34733
CD8_GZMB	VETC	6.34176
CD8_GZMB	VETC	0.920755
CD8_GZMK	Non-VETC	10.3877
CD8_GZMK	Non-VETC	10.2424
CD8_GZMK	Non-VETC	18.3748
CD8_GZMK	Non-VETC	22.8006
CD8_GZMK	Non-VETC	18.8492
CD8_GZMK	Non-VETC	16.131
CD8_GZMK	VETC	13.9661
CD8_GZMK	VETC	13.73
CD8_GZMK	VETC	11.3578
CD8_GZMK	VETC	8.34757
CD8_GZMK	VETC	13.0945
CD8_GZMK	VETC	6.85425

## Sheet: Fig.1E
Vessel Type	Ratio of CD4_FOXP3 / CD8
Non-VETC	0.751436
Non-VETC	0.195231
Non-VETC	0.552117
Non-VETC	0.120436
Non-VETC	0.286898
Non-VETC	0.338128
VETC	1.34397
VETC	0.286131
VETC	1.11165
VETC	1.27287
VETC	0.450801
VETC	2.59869

## Sheet: Fig.1F
Vessel Type	Number of Tregs (/mm2)
Non-VETC	19.64
Non-VETC	15.4
Non-VETC	2.274
Non-VETC	103.99
Non-VETC	11.31
Non-VETC	30.71
Non-VETC	22
Non-VETC	7.119
Non-VETC	46.36
Non-VETC	15.58
Non-VETC	16.62
Non-VETC	20.52
Non-VETC	27.63
Non-VETC	70.5
Non-VETC	12.5987
Non-VETC	2.031
Non-VETC	61.84
Non-VETC	28.69
Non-VETC	1.819
Non-VETC	22.05
Non-VETC	4.71
Non-VETC	8.372
Non-VETC	135.85
Non-VETC	6.381
Non-VETC	1.219
Non-VETC	2.925
Non-VETC	37.97
Non-VETC	15.96
Non-VETC	45.9795
Non-VETC	7.38451
Non-VETC	12.5177
Non-VETC	14.851
Non-VETC	11.2339
Non-VETC	2.3449
Non-VETC	25.027
Non-VETC	78.7973
Non-VETC	0.718349
Non-VETC	6.40018
Non-VETC	3.18589
Non-VETC	19.9481
Non-VETC	10.8813
Non-VETC	2.34711
Non-VETC	1.32459
Non-VETC	0.790733
Non-VETC	60.7489
Non-VETC	6.31474
Non-VETC	21.0404
Non-VETC	12.0408
Non-VETC	7.71736
Non-VETC	28.5032
Non-VETC	1.13949
Non-VETC	23.5181
Non-VETC	31.3785
Non-VETC	51.2228
VETC	11.65
VETC	34.91
VETC	7.641
VETC	8.52
VETC	23.49
VETC	36.61
VETC	59.3
VETC	12.16
VETC	36.27
VETC	73.66
VETC	61.28
VETC	152.997
VETC	30.7407
VETC	69.1052
VETC	25.3854
VETC	8.08754
VETC	38.9143
VETC	26.7879
VETC	3.54688
VETC	4.05823
VETC	33.5032
VETC	3.28863
VETC	4.71756
VETC	0.902843
VETC	44.6661
VETC	26.428
VETC	34.318
VETC	56.3112
VETC	15.478
VETC	11.3582
VETC	7.51996
VETC	8.53117
VETC	1.05676
VETC	6.79775
VETC	8.3964
VETC	86.18
VETC	282.45
VETC	305.56
VETC	117.29
VETC	150.05
VETC	31.58
VETC	62.59
VETC	141.29
VETC	48.11
VETC	60.85
VETC	64.15
VETC	170.39
VETC	72.63
VETC	91.5236
VETC	27.379
VETC	9.51417
VETC	60.9805
VETC	5.30567
VETC	19.5004
VETC	4.62209
VETC	18.5183
VETC	42.8641
VETC	37.4689
VETC	78.1268
VETC	20.9885
VETC	10.9656
VETC	50.6242
VETC	38.0845
VETC	37.1063
VETC	7.8338

## Sheet: Fig.1G
Vessel Type	Number of CD8 (/mm2)
Non-VETC	43.4243
Non-VETC	140.185
Non-VETC	196.522
Non-VETC	422.758
Non-VETC	142.922
Non-VETC	267.708
Non-VETC	98.2325
Non-VETC	165.004
Non-VETC	138.689
Non-VETC	129.069
Non-VETC	193.105
Non-VETC	288.79
Non-VETC	268.258
Non-VETC	198.612
Non-VETC	267.352
Non-VETC	180.92
Non-VETC	829.113
Non-VETC	124.609
Non-VETC	35.1284
Non-VETC	47.483
Non-VETC	25.1387
Non-VETC	65.2531
Non-VETC	362.666
Non-VETC	327.027
Non-VETC	217.953
Non-VETC	273.769
Non-VETC	310.72
Non-VETC	251.197
Non-VETC	113.215
Non-VETC	98.756
Non-VETC	183.224
Non-VETC	250.982
Non-VETC	339.954
Non-VETC	420.962
Non-VETC	744.245
Non-VETC	395.137
Non-VETC	30.9952
Non-VETC	136.297
Non-VETC	137.466
Non-VETC	95.0909
Non-VETC	820.994
Non-VETC	96.089
Non-VETC	228.222
Non-VETC	112.865
Non-VETC	280.724
Non-VETC	92.2884
Non-VETC	811.61
Non-VETC	470.759
Non-VETC	311.95
Non-VETC	509.331
Non-VETC	104.905
Non-VETC	209.761
Non-VETC	148.798
Non-VETC	745.737
VETC	36.4507
VETC	149.295
VETC	31.793
VETC	48.8576
VETC	143.184
VETC	24.1768
VETC	142.694
VETC	237.829
VETC	40.9187
VETC	384.782
VETC	95.457
VETC	779.379
VETC	137.039
VETC	35.5395
VETC	244.989
VETC	72.7838
VETC	223.7
VETC	108.39
VETC	18.7523
VETC	106.015
VETC	58.2278
VETC	108.951
VETC	9.23177
VETC	233.946
VETC	276.623
VETC	56.8975
VETC	32.8976
VETC	443.045
VETC	368.813
VETC	54.2753
VETC	13.1792
VETC	32.6545
VETC	133.683
VETC	49.8406
VETC	86.9954
VETC	155.434
VETC	342.206
VETC	515.708
VETC	96.5118
VETC	155.519
VETC	87.3254
VETC	50.971
VETC	68.9832
VETC	193.678
VETC	33.0722
VETC	161.452
VETC	730.004
VETC	214.249
VETC	208.248
VETC	123.93
VETC	8.07044
VETC	35.4997
VETC	4.87087
VETC	211.405
VETC	26.8417
VETC	87.3221
VETC	116.73
VETC	169.541
VETC	544.68
VETC	29.3456
VETC	142.162
VETC	30.7396
VETC	516.438
VETC	86.6325
VETC	26.7477

## Sheet: Fig.1H
Vessel Type	Ratio of Treg / CD8
Non-VETC	0.452281
Non-VETC	0.109854
Non-VETC	0.0115712
Non-VETC	0.24598
Non-VETC	0.0791342
Non-VETC	0.114714
Non-VETC	0.223958
Non-VETC	0.0431445
Non-VETC	0.334274
Non-VETC	0.120711
Non-VETC	0.0860673
Non-VETC	0.0710551
Non-VETC	0.102998
Non-VETC	0.354963
Non-VETC	0.047124
Non-VETC	0.011226
Non-VETC	0.0745857
Non-VETC	0.23024
Non-VETC	0.0517815
Non-VETC	0.464377
Non-VETC	0.18736
Non-VETC	0.1283
Non-VETC	0.374587
Non-VETC	0.0195122
Non-VETC	0.00559296
Non-VETC	0.0106842
Non-VETC	0.1222
Non-VETC	0.0635359
Non-VETC	0.542739
Non-VETC	0.0773666
Non-VETC	0.0705594
Non-VETC	0.0631164
Non-VETC	0.0332842
Non-VETC	0.00392276
Non-VETC	0.0336274
Non-VETC	0.196834
Non-VETC	0.0249589
Non-VETC	0.0414451
Non-VETC	0.0231758
Non-VETC	0.212748
Non-VETC	0.013037
Non-VETC	0.0170985
Non-VETC	0.00590401
Non-VETC	0.00377247
Non-VETC	0.206815
Non-VETC	0.0538634
Non-VETC	0.0251794
Non-VETC	0.0255775
Non-VETC	0.0645965
Non-VETC	0.0772361
Non-VETC	0.0111147
Non-VETC	0.112118
Non-VETC	0.145664
Non-VETC	0.0686874
VETC	0.31961
VETC	0.233832
VETC	0.240336
VETC	0.174384
VETC	0.164054
VETC	1.51426
VETC	0.415575
VETC	0.0511292
VETC	0.886391
VETC	0.191433
VETC	0.641965
VETC	0.193184
VETC	0.211486
VETC	1.92437
VETC	0.105912
VETC	0.110279
VETC	0.172407
VETC	0.25317
VETC	0.185991
VETC	0.0409068
VETC	0.587577
VETC	0.0237252
VETC	0.348822
VETC	0.0038592
VETC	0.159962
VETC	0.483639
VETC	0.974774
VETC	0.126374
VETC	0.0382106
VETC	0.201706
VETC	0.570595
VETC	0.208188
VETC	0.0106475
VETC	0.115973
VETC	0.113147
VETC	0.554448
VETC	0.82538
VETC	0.592506
VETC	1.21529
VETC	0.964831
VETC	0.361636
VETC	1.22795
VETC	2.04818
VETC	0.248401
VETC	1.83991
VETC	0.397331
VETC	0.23341
VETC	0.338999
VETC	0.428112
VETC	0.220923
VETC	1.01635
VETC	1.69723
VETC	1.41605
VETC	0.0833511
VETC	0.161088
VETC	0.214748
VETC	0.354768
VETC	0.220067
VETC	0.143306
VETC	0.707962
VETC	0.0719428
VETC	1.57078
VETC	0.0623922
VETC	0.417106
VETC	0.292877

## Sheet: Fig.2A
Vessel Type	Score of Treg signature genes
Non-VETC	-0.0355102
Non-VETC	-0.279224
Non-VETC	0.304407
Non-VETC	0.201988
Non-VETC	0.825074
Non-VETC	-0.306804
Non-VETC	0.0255186
Non-VETC	-0.276014
Non-VETC	0.51573
Non-VETC	0.215431
Non-VETC	-0.405529
Non-VETC	-0.104118
Non-VETC	-0.289401
Non-VETC	-0.323695
Non-VETC	0.585603
Non-VETC	-0.086782
Non-VETC	-0.342424
Non-VETC	0.482788
Non-VETC	-0.19076
Non-VETC	0.0592293
Non-VETC	1.06368
Non-VETC	0.772221
Non-VETC	0.15444
Non-VETC	0.126873
Non-VETC	-0.234017
Non-VETC	-0.708399
Non-VETC	-0.0577985
Non-VETC	0.124435
Non-VETC	-0.263977
Non-VETC	-0.22185
Non-VETC	0.122675
Non-VETC	0.487986
Non-VETC	0.0992228
Non-VETC	-0.614243
Non-VETC	0.189089
Non-VETC	0.813083
Non-VETC	-0.293818
Non-VETC	0.027275
Non-VETC	-0.113148
Non-VETC	0.371343
Non-VETC	0.780068
Non-VETC	-0.0206283
Non-VETC	0.436967
Non-VETC	-0.144453
Non-VETC	0.222823
Non-VETC	0.427384
Non-VETC	0.096358
Non-VETC	0.169116
Non-VETC	-0.372954
Non-VETC	0.286854
Non-VETC	-0.0820089
Non-VETC	0.465787
Non-VETC	0.421294
Non-VETC	0.186897
Non-VETC	0.0430489
Non-VETC	-0.341996
Non-VETC	0.525355
Non-VETC	-0.435153
Non-VETC	-0.245837
Non-VETC	0.579529
Non-VETC	0.464144
Non-VETC	-0.403879
Non-VETC	0.159525
Non-VETC	0.451526
Non-VETC	0.057214
Non-VETC	0.0265935
Non-VETC	0.0802792
Non-VETC	-0.688048
Non-VETC	-0.115452
Non-VETC	0.146681
Non-VETC	-0.40209
Non-VETC	0.0541403
Non-VETC	0.577609
Non-VETC	0.636863
Non-VETC	-0.228116
Non-VETC	-0.396407
Non-VETC	-0.0225654
Non-VETC	0.82848
Non-VETC	0.0387974
Non-VETC	0.801449
Non-VETC	0.257487
Non-VETC	-0.29289
Non-VETC	0.360658
Non-VETC	-0.415637
Non-VETC	-0.292943
Non-VETC	0.407139
Non-VETC	-0.882399
Non-VETC	-0.0596528
Non-VETC	0.550345
Non-VETC	0.0545713
Non-VETC	-0.0845063
Non-VETC	0.0911476
Non-VETC	-0.186715
Non-VETC	-0.112804
Non-VETC	0.710309
Non-VETC	0.0711853
Non-VETC	0.477976
Non-VETC	0.477589
Non-VETC	0.68012
Non-VETC	0.52796
Non-VETC	0.604385
Non-VETC	0.33798
Non-VETC	-0.0929904
Non-VETC	0.0064312
Non-VETC	-0.228159
Non-VETC	0.0412759
Non-VETC	-0.165695
Non-VETC	-0.372911
Non-VETC	-0.248305
Non-VETC	-0.226787
Non-VETC	0.351053
Non-VETC	-0.0899294
Non-VETC	0.296201
Non-VETC	-0.329261
Non-VETC	0.757194
Non-VETC	-0.27646
Non-VETC	-0.334959
Non-VETC	0.35014
Non-VETC	-0.0468857
Non-VETC	0.623956
Non-VETC	-0.105135
Non-VETC	-0.0874489
Non-VETC	0.120948
Non-VETC	-0.314359
Non-VETC	0.630017
Non-VETC	0.107167
Non-VETC	0.828742
Non-VETC	-0.00136085
Non-VETC	-0.287342
Non-VETC	0.652732
Non-VETC	0.303885
Non-VETC	0.235187
Non-VETC	-0.37755
Non-VETC	-0.464047
Non-VETC	-0.149127
Non-VETC	-0.247742
Non-VETC	-0.454414
Non-VETC	0.344748
Non-VETC	0.335705
Non-VETC	0.175718
Non-VETC	-0.518303
Non-VETC	0.162183
Non-VETC	-0.32498
Non-VETC	0.575215
Non-VETC	0.120404
Non-VETC	0.208385
Non-VETC	-0.204978
Non-VETC	0.329454
Non-VETC	-0.254831
Non-VETC	0.606679
Non-VETC	0.503501
Non-VETC	0.973374
Non-VETC	0.269835
Non-VETC	0.399263
Non-VETC	0.721718
Non-VETC	-0.218899
Non-VETC	-0.213889
Non-VETC	-0.175195
Non-VETC	0.147252
Non-VETC	0.646793
Non-VETC	-0.479079
Non-VETC	-0.224816
Non-VETC	-0.380894
Non-VETC	-0.280732
Non-VETC	-0.174403
Non-VETC	0.501518
Non-VETC	-0.144055
Non-VETC	0.370598
Non-VETC	-0.0665088
Non-VETC	-0.192606
Non-VETC	-0.0484816
Non-VETC	-0.0405491
Non-VETC	-0.261053
Non-VETC	-0.225749
Non-VETC	-0.556375
Non-VETC	0.25369
Non-VETC	-0.416938
Non-VETC	0.247435
Non-VETC	-0.533521
Non-VETC	0.075119
Non-VETC	0.179837
Non-VETC	0.056358
Non-VETC	-0.147824
Non-VETC	-0.540688
Non-VETC	0.175202
Non-VETC	-0.572689
Non-VETC	0.372984
Non-VETC	0.29384
Non-VETC	0.0151577
Non-VETC	0.456168
Non-VETC	-0.00371674
Non-VETC	-0.0254341
Non-VETC	-0.378198
Non-VETC	-0.129378
Non-VETC	-0.135205
Non-VETC	0.277279
Non-VETC	-0.304226
Non-VETC	-0.090406
Non-VETC	0.123161
Non-VETC	0.0300152
Non-VETC	0.202593
Non-VETC	0.368604
Non-VETC	0.391516
Non-VETC	-0.407544
Non-VETC	-0.0332461
Non-VETC	-0.0867777
Non-VETC	0.171067
Non-VETC	0.316585
Non-VETC	0.692799
Non-VETC	-0.480184
Non-VETC	0.736484
Non-VETC	-0.0331237
Non-VETC	0.0304616
Non-VETC	-0.0841588
Non-VETC	0.557534
Non-VETC	0.219875
Non-VETC	0.145586
Non-VETC	0.181187
Non-VETC	-0.406512
Non-VETC	0.00631836
Non-VETC	-0.393258
Non-VETC	-0.0102413
Non-VETC	0.23989
Non-VETC	0.175593
Non-VETC	0.345056
Non-VETC	0.341446
Non-VETC	0.230549
Non-VETC	-0.417816
Non-VETC	0.342293
Non-VETC	-0.38454
Non-VETC	0.147118
Non-VETC	0.102566
Non-VETC	-0.227629
Non-VETC	-0.0207511
Non-VETC	0.641322
Non-VETC	-0.514525
Non-VETC	-0.600754
Non-VETC	0.537541
Non-VETC	0.133304
Non-VETC	-0.205927
Non-VETC	0.112916
Non-VETC	-0.103214
Non-VETC	-0.1729
Non-VETC	0.192685
Non-VETC	0.368973
Non-VETC	0.262572
Non-VETC	0.465219
Non-VETC	-0.128914
Non-VETC	-0.295778
Non-VETC	0.0463786
Non-VETC	-0.6188
Non-VETC	-0.235927
Non-VETC	0.365712
Non-VETC	-0.122945
Non-VETC	-0.299392
Non-VETC	-0.266085
Non-VETC	0.125341
Non-VETC	0.798818
Non-VETC	0.314575
Non-VETC	0.400822
Non-VETC	-0.299684
Non-VETC	0.277196
Non-VETC	-0.139391
Non-VETC	0.0718829
Non-VETC	0.657825
Non-VETC	1.07392
Non-VETC	0.171813
Non-VETC	0.743165
Non-VETC	0.737364
Non-VETC	-0.161127
Non-VETC	0.206221
Non-VETC	-0.225003
Non-VETC	0.183061
Non-VETC	0.0756531
Non-VETC	-0.478762
Non-VETC	0.117281
Non-VETC	0.096333
Non-VETC	0.701103
Non-VETC	-0.299523
Non-VETC	0.364747
Non-VETC	0.105343
Non-VETC	0.0789822
Non-VETC	0.213269
Non-VETC	-0.0314367
Non-VETC	0.932626
Non-VETC	0.193547
Non-VETC	-0.365101
Non-VETC	-0.0917527
Non-VETC	-0.0285191
Non-VETC	-0.221011
Non-VETC	0.633681
Non-VETC	0.0922137
Non-VETC	0.146818
Non-VETC	-0.0589117
Non-VETC	0.451281
Non-VETC	0.230658
Non-VETC	-0.071183
Non-VETC	-0.70805
Non-VETC	0.380404
Non-VETC	-0.36585
Non-VETC	0.0436432
Non-VETC	-0.0695228
Non-VETC	-0.16992
Non-VETC	0.271771
Non-VETC	0.0236235
Non-VETC	0.0199394
Non-VETC	-0.454826
Non-VETC	-0.188471
Non-VETC	0.114355
Non-VETC	0.530195
Non-VETC	0.616979
Non-VETC	0.319051
Non-VETC	0.554227
Non-VETC	-0.505383
Non-VETC	-0.0459204
Non-VETC	0.0353358
Non-VETC	0.221598
Non-VETC	-0.118151
Non-VETC	0.161633
Non-VETC	0.110243
Non-VETC	0.447765
Non-VETC	0.188993
Non-VETC	0.108939
Non-VETC	0.639046
Non-VETC	-0.344991
Non-VETC	-0.33391
Non-VETC	0.195734
Non-VETC	-0.451994
Non-VETC	0.0104358
Non-VETC	0.499555
Non-VETC	0.704059
Non-VETC	0.204057
Non-VETC	0.691871
Non-VETC	-0.164334
Non-VETC	0.461525
Non-VETC	-0.371015
Non-VETC	-0.413654
Non-VETC	0.372301
Non-VETC	0.311826
Non-VETC	0.295327
Non-VETC	0.261226
Non-VETC	-0.197581
Non-VETC	0.500101
Non-VETC	-0.0151262
Non-VETC	0.345144
Non-VETC	0.142153
Non-VETC	-0.612025
Non-VETC	0.229087
Non-VETC	0.111016
Non-VETC	0.806636
Non-VETC	-0.475372
Non-VETC	-0.148926
Non-VETC	0.322001
Non-VETC	0.11607
Non-VETC	-0.319609
Non-VETC	0.062221
Non-VETC	-0.2893
Non-VETC	0.331371
Non-VETC	0.492713
Non-VETC	0.30954
Non-VETC	0.058752
Non-VETC	0.570663
Non-VETC	-0.328312
Non-VETC	0.255716
Non-VETC	0.872225
Non-VETC	-0.581383
Non-VETC	-0.0785574
Non-VETC	-0.244046
Non-VETC	0.137632
Non-VETC	0.186869
Non-VETC	-0.108232
Non-VETC	-0.109117
Non-VETC	0.976083
Non-VETC	0.551111
Non-VETC	0.151552
Non-VETC	-0.199777
Non-VETC	-0.475442
Non-VETC	0.104178
Non-VETC	0.704211
Non-VETC	-0.0310744
Non-VETC	0.413831
Non-VETC	-0.097189
Non-VETC	-0.329542
Non-VETC	0.113655
Non-VETC	-0.130919
Non-VETC	-0.110362
Non-VETC	-0.406127
Non-VETC	-0.0831602
Non-VETC	-0.154477
Non-VETC	0.42851
Non-VETC	-0.215892
Non-VETC	0.80257
Non-VETC	-0.238648
Non-VETC	-0.64621
Non-VETC	-0.173566
Non-VETC	0.539533
Non-VETC	0.336812
Non-VETC	0.179653
Non-VETC	0.649008
Non-VETC	0.219619
Non-VETC	-0.266028
Non-VETC	0.638299
Non-VETC	0.395108
Non-VETC	-0.0823123
Non-VETC	0.263319
Non-VETC	0.297901
Non-VETC	0.124228
Non-VETC	0.723221
Non-VETC	0.513845
Non-VETC	-0.318154
Non-VETC	-0.224408
Non-VETC	0.378934
Non-VETC	0.421153
Non-VETC	0.680296
Non-VETC	0.414734
Non-VETC	-0.0472152
Non-VETC	-0.328513
Non-VETC	0.251415
Non-VETC	0.060146
Non-VETC	-0.195301
Non-VETC	0.483873
Non-VETC	0.922185
Non-VETC	-0.320234
Non-VETC	-0.067933
Non-VETC	0.179767
Non-VETC	-0.0825851
Non-VETC	-0.354365
Non-VETC	-0.195492
Non-VETC	-0.216376
Non-VETC	0.404479
Non-VETC	0.0826973
Non-VETC	0.316754
Non-VETC	-0.468488
Non-VETC	0.329015
Non-VETC	-0.289652
Non-VETC	-0.1673
Non-VETC	0.533673
Non-VETC	0.312287
Non-VETC	0.199076
Non-VETC	-0.306928
Non-VETC	0.0221081
Non-VETC	-0.331467
Non-VETC	0.656139
Non-VETC	0.0491515
Non-VETC	0.890267
Non-VETC	0.42042
Non-VETC	-0.898555
Non-VETC	0.149107
Non-VETC	0.253382
Non-VETC	0.180203
Non-VETC	0.133636
Non-VETC	0.915344
Non-VETC	-0.0762929
Non-VETC	0.36953
Non-VETC	-0.148746
Non-VETC	0.0361519
Non-VETC	-0.336644
Non-VETC	-0.039194
Non-VETC	-0.330399
Non-VETC	0.589993
Non-VETC	-0.165033
Non-VETC	0.24113
Non-VETC	-0.200281
Non-VETC	0.298467
Non-VETC	0.356636
Non-VETC	-0.212252
Non-VETC	0.0105488
Non-VETC	-0.156328
Non-VETC	-0.51562
Non-VETC	0.32324
Non-VETC	0.407057
Non-VETC	-0.415268
Non-VETC	0.512655
Non-VETC	0.521181
Non-VETC	-0.0367138
Non-VETC	-0.0619031
Non-VETC	0.0588734
Non-VETC	-0.2034
Non-VETC	0.164813
Non-VETC	0.241361
Non-VETC	-0.0191062
Non-VETC	0.0640106
Non-VETC	0.115924
Non-VETC	0.300101
Non-VETC	0.243025
Non-VETC	0.0123686
Non-VETC	-0.290517
Non-VETC	0.281736
Non-VETC	-0.0487402
Non-VETC	0.382487
Non-VETC	-0.023726
Non-VETC	-0.203343
Non-VETC	0.261133
Non-VETC	0.914857
Non-VETC	0.0772191
Non-VETC	-0.230897
Non-VETC	-0.308949
Non-VETC	0.722759
Non-VETC	0.571736
Non-VETC	0.438075
Non-VETC	-0.39896
Non-VETC	0.266279
Non-VETC	0.159005
Non-VETC	0.185686
Non-VETC	0.397062
Non-VETC	0.435909
Non-VETC	0.283156
Non-VETC	-0.0290816
Non-VETC	0.266491
Non-VETC	0.743089
Non-VETC	0.849678
Non-VETC	-0.13913
Non-VETC	-0.450347
Non-VETC	0.3742
Non-VETC	0.233534
Non-VETC	0.405487
Non-VETC	-0.381502
Non-VETC	-0.108109
Non-VETC	-0.327885
Non-VETC	-0.687918
Non-VETC	-0.186818
Non-VETC	0.0522847
Non-VETC	-0.48466
Non-VETC	-0.189082
Non-VETC	-0.1751
Non-VETC	0.0538784
Non-VETC	0.0188782
Non-VETC	-0.0673944
Non-VETC	-0.599671
Non-VETC	-0.287126
Non-VETC	-0.443322
Non-VETC	-0.00236555
Non-VETC	-0.246283
Non-VETC	-0.347615
Non-VETC	-0.123403
Non-VETC	-0.336645
Non-VETC	0.124981
Non-VETC	-0.619334
Non-VETC	-0.0731521
Non-VETC	-0.247586
Non-VETC	-0.540235
Non-VETC	-0.534327
Non-VETC	-0.166445
Non-VETC	-0.24674
Non-VETC	-0.371958
Non-VETC	-0.600576
Non-VETC	-0.315486
Non-VETC	-0.0738164
Non-VETC	-0.579224
Non-VETC	-0.466752
Non-VETC	-0.300365
Non-VETC	-0.278552
Non-VETC	0.191255
Non-VETC	-0.210858
Non-VETC	-0.461171
Non-VETC	-0.321722
Non-VETC	-0.0555581
Non-VETC	-0.638209
Non-VETC	-0.501821
Non-VETC	-0.639
Non-VETC	-0.219116
Non-VETC	0.158964
Non-VETC	0.0494508
Non-VETC	-0.605506
Non-VETC	-0.562755
Non-VETC	-0.428934
Non-VETC	-0.396271
Non-VETC	0.155236
Non-VETC	-0.245543
Non-VETC	-0.262726
Non-VETC	-0.617347
Non-VETC	-0.377317
Non-VETC	-0.354144
Non-VETC	0.564583
Non-VETC	-0.376887
Non-VETC	-0.0203514
Non-VETC	-0.238474
Non-VETC	0.0175245
Non-VETC	-0.0821297
Non-VETC	0.0317293
Non-VETC	-0.342096
Non-VETC	-0.360032
Non-VETC	0.00611085
Non-VETC	-0.290913
Non-VETC	-0.516455
Non-VETC	-0.449053
Non-VETC	-0.418761
Non-VETC	-0.592259
Non-VETC	-0.476584
Non-VETC	0.177999
Non-VETC	-0.301512
Non-VETC	0.450828
Non-VETC	-0.14763
Non-VETC	-0.4864
Non-VETC	-0.36958
Non-VETC	-0.329118
Non-VETC	-0.390371
Non-VETC	-0.134757
Non-VETC	-0.266087
Non-VETC	-0.0736771
Non-VETC	-0.492442
Non-VETC	-0.546768
Non-VETC	-0.146589
Non-VETC	0.142781
Non-VETC	-0.254597
Non-VETC	-0.325154
Non-VETC	0.00832585
Non-VETC	0.956814
Non-VETC	-0.507462
Non-VETC	0.103188
Non-VETC	-0.187266
Non-VETC	0.851814
Non-VETC	-0.0703761
Non-VETC	-0.134285
Non-VETC	0.109512
Non-VETC	0.265809
Non-VETC	0.789613
Non-VETC	0.283422
Non-VETC	-0.107021
Non-VETC	-0.605163
Non-VETC	0.0209785
Non-VETC	-0.0639361
Non-VETC	-0.508142
Non-VETC	-0.557563
Non-VETC	0.375765
Non-VETC	-0.404861
Non-VETC	-0.386932
Non-VETC	-0.555457
Non-VETC	0.424947
Non-VETC	-0.273212
Non-VETC	-0.0111941
Non-VETC	0.427366
Non-VETC	0.622219
Non-VETC	-0.0975937
Non-VETC	0.810671
Non-VETC	-0.382052
Non-VETC	-0.498233
Non-VETC	-0.118205
Non-VETC	0.444979
Non-VETC	0.616892
Non-VETC	0.254599
Non-VETC	0.335605
Non-VETC	-0.077638
Non-VETC	0.211526
Non-VETC	-0.0167288
Non-VETC	-0.1495
Non-VETC	0.321055
Non-VETC	-0.145103
Non-VETC	0.541465
Non-VETC	-0.185771
Non-VETC	-0.294773
Non-VETC	0.896519
Non-VETC	-0.130331
Non-VETC	0.183748
Non-VETC	-0.394361
Non-VETC	0.129422
Non-VETC	0.336621
Non-VETC	0.451186
Non-VETC	0.0626613
Non-VETC	0.402427
Non-VETC	-0.117876
Non-VETC	0.0836981
Non-VETC	0.00355876
Non-VETC	-0.255035
Non-VETC	0.0626526
Non-VETC	-0.367167
Non-VETC	-0.610683
Non-VETC	1.08482
Non-VETC	-0.253439
Non-VETC	0.511942
Non-VETC	-0.418851
Non-VETC	-0.334871
Non-VETC	0.344458
Non-VETC	0.322268
Non-VETC	0.562464
Non-VETC	0.36172
Non-VETC	-0.525836
Non-VETC	0.0127433
Non-VETC	-0.573692
Non-VETC	-0.311232
Non-VETC	0.702719
Non-VETC	0.452443
Non-VETC	0.504871
Non-VETC	-0.223086
Non-VETC	-0.357562
Non-VETC	0.209728
Non-VETC	-0.404565
Non-VETC	0.0571542
Non-VETC	-0.239612
Non-VETC	-0.196437
Non-VETC	-0.290764
Non-VETC	-0.177268
Non-VETC	0.0500441
Non-VETC	-0.243499
Non-VETC	0.25726
Non-VETC	-0.0403448
Non-VETC	-0.347181
Non-VETC	-0.489055
Non-VETC	0.646447
Non-VETC	-0.296219
Non-VETC	-0.391663
Non-VETC	0.430415
Non-VETC	0.00433469
Non-VETC	0.238102
Non-VETC	0.914558
Non-VETC	-0.0189101
Non-VETC	0.331337
Non-VETC	-0.588627
Non-VETC	-0.558207
Non-VETC	-0.170242
Non-VETC	-0.216336
Non-VETC	-0.414
Non-VETC	-0.282339
Non-VETC	0.251147
Non-VETC	0.380233
Non-VETC	0.752144
Non-VETC	-0.0443945
Non-VETC	0.265862
Non-VETC	0.859817
Non-VETC	-0.129948
Non-VETC	0.474398
Non-VETC	-0.470521
Non-VETC	-0.374009
Non-VETC	0.390227
Non-VETC	0.270835
Non-VETC	0.27983
Non-VETC	0.118512
Non-VETC	0.632742
Non-VETC	0.285612
Non-VETC	-0.33507
Non-VETC	0.450835
Non-VETC	0.778753
Non-VETC	-0.549778
Non-VETC	0.0819039
Non-VETC	-0.743782
Non-VETC	0.450155
Non-VETC	0.549976
Non-VETC	-0.299079
Non-VETC	0.649493
Non-VETC	0.0869385
Non-VETC	-0.21453
Non-VETC	0.204222
Non-VETC	-0.253122
Non-VETC	0.112147
Non-VETC	0.310519
Non-VETC	0.754039
Non-VETC	0.460013
Non-VETC	-0.237548
Non-VETC	-0.387439
Non-VETC	0.795269
Non-VETC	-0.286925
Non-VETC	0.160287
Non-VETC	0.636334
Non-VETC	0.493977
Non-VETC	0.548964
Non-VETC	-0.420075
Non-VETC	0.666165
Non-VETC	0.709926
Non-VETC	0.500542
Non-VETC	-0.0334405
Non-VETC	-0.622241
Non-VETC	-0.278839
Non-VETC	1.00923
Non-VETC	0.670947
Non-VETC	0.443369
Non-VETC	0.0450762
Non-VETC	0.0219465
Non-VETC	0.111018
Non-VETC	0.257823
Non-VETC	-0.0426532
Non-VETC	0.477771
Non-VETC	-0.294914
Non-VETC	0.530336
Non-VETC	-0.249992
Non-VETC	-0.54137
Non-VETC	0.761056
Non-VETC	0.396531
Non-VETC	-0.0956107
Non-VETC	-0.074993
Non-VETC	0.593411
Non-VETC	-0.0528252
Non-VETC	0.366409
Non-VETC	-0.439442
Non-VETC	-0.632604
Non-VETC	0.483764
Non-VETC	-0.437017
Non-VETC	-0.514729
Non-VETC	-0.111881
Non-VETC	-0.0957391
Non-VETC	0.450296
Non-VETC	0.559027
Non-VETC	-0.239777
Non-VETC	-0.386842
Non-VETC	-0.487356
Non-VETC	0.15629
Non-VETC	-0.407755
Non-VETC	-0.413408
Non-VETC	-0.371571
Non-VETC	0.208852
Non-VETC	0.331901
Non-VETC	0.338586
Non-VETC	-0.050531
Non-VETC	0.250081
Non-VETC	0.100439
Non-VETC	-0.490292
Non-VETC	-0.609795
Non-VETC	-0.397787
Non-VETC	0.629004
Non-VETC	0.349377
Non-VETC	-0.242991
Non-VETC	-0.411901
Non-VETC	0.932569
Non-VETC	0.24462
Non-VETC	-0.301351
Non-VETC	0.766543
Non-VETC	-0.342128
Non-VETC	-0.290204
Non-VETC	-0.116885
Non-VETC	0.63797
Non-VETC	-0.379383
Non-VETC	0.885355
Non-VETC	-0.613856
Non-VETC	-0.30403
Non-VETC	-0.508566
Non-VETC	-0.27864
Non-VETC	-0.0830837
Non-VETC	-0.0705608
Non-VETC	-0.0673905
Non-VETC	0.300142
Non-VETC	-0.000251831
Non-VETC	0.238925
Non-VETC	-0.131604
Non-VETC	0.557451
Non-VETC	0.452132
Non-VETC	0.548242
Non-VETC	0.629929
Non-VETC	0.387978
Non-VETC	0.246321
Non-VETC	0.28847
Non-VETC	-0.329906
Non-VETC	0.223273
Non-VETC	0.390743
Non-VETC	0.250037
Non-VETC	0.725814
Non-VETC	-0.46766
Non-VETC	-0.449368
Non-VETC	-0.2255
Non-VETC	-0.206097
Non-VETC	-0.350885
Non-VETC	0.305715
Non-VETC	-0.341987
Non-VETC	0.172841
Non-VETC	0.667592
Non-VETC	-0.480682
Non-VETC	-0.113158
Non-VETC	-0.00731983
Non-VETC	-0.133961
Non-VETC	0.0644223
Non-VETC	0.121429
Non-VETC	0.269553
Non-VETC	0.189061
Non-VETC	0.785894
Non-VETC	0.408017
Non-VETC	-0.0597438
Non-VETC	-0.701877
Non-VETC	0.264948
Non-VETC	-0.357978
Non-VETC	-0.382167
Non-VETC	0.71774
Non-VETC	0.750289
Non-VETC	-0.225495
Non-VETC	-0.0939787
Non-VETC	1.14951
Non-VETC	0.438284
Non-VETC	0.247368
Non-VETC	-0.203016
Non-VETC	0.577012
Non-VETC	0.886385
Non-VETC	-0.431116
Non-VETC	0.0701793
Non-VETC	-0.433685
Non-VETC	0.690244
Non-VETC	0.155838
Non-VETC	0.891447
Non-VETC	0.366797
Non-VETC	0.64525
Non-VETC	0.908935
Non-VETC	0.250225
Non-VETC	-0.645833
Non-VETC	0.105401
Non-VETC	0.0125107
Non-VETC	0.368335
Non-VETC	0.0327129
Non-VETC	0.209326
Non-VETC	0.0381452
Non-VETC	-0.348678
Non-VETC	-0.00592193
Non-VETC	-0.0314657
Non-VETC	0.470031
Non-VETC	-0.313919
Non-VETC	-0.343448
Non-VETC	-0.0823483
Non-VETC	-0.0847026
Non-VETC	0.770772
Non-VETC	0.0512906
Non-VETC	-0.199255
Non-VETC	-0.0582807
Non-VETC	0.232518
Non-VETC	0.221713
Non-VETC	0.491873
Non-VETC	0.469938
Non-VETC	0.151639
Non-VETC	0.61098
Non-VETC	-0.190553
Non-VETC	0.68684
Non-VETC	0.659164
Non-VETC	0.181574
Non-VETC	0.615453
Non-VETC	0.0544642
Non-VETC	-0.085778
Non-VETC	0.395488
Non-VETC	-0.712771
Non-VETC	0.388715
Non-VETC	0.499026
Non-VETC	-0.40579
Non-VETC	-0.000293924
Non-VETC	0.115542
Non-VETC	0.211545
Non-VETC	-0.0189596
Non-VETC	0.391446
Non-VETC	-0.0771917
Non-VETC	0.505404
Non-VETC	0.0356866
Non-VETC	-0.186921
Non-VETC	0.493105
Non-VETC	-0.349326
Non-VETC	0.0977903
Non-VETC	0.0839985
Non-VETC	0.00746549
Non-VETC	-0.104486
Non-VETC	-0.509056
Non-VETC	0.833416
Non-VETC	-0.582545
Non-VETC	-0.0945175
Non-VETC	1.14291
Non-VETC	-0.449674
Non-VETC	0.193782
Non-VETC	0.593338
Non-VETC	0.109823
Non-VETC	0.245072
Non-VETC	-0.487935
Non-VETC	0.843258
Non-VETC	0.418377
Non-VETC	0.483756
Non-VETC	0.148671
Non-VETC	0.435887
Non-VETC	0.643105
Non-VETC	-0.0177582
Non-VETC	-0.543702
Non-VETC	0.301242
Non-VETC	0.295758
Non-VETC	-0.326977
Non-VETC	0.741292
Non-VETC	0.732712
Non-VETC	0.340174
Non-VETC	0.935425
Non-VETC	-0.12498
Non-VETC	0.238936
Non-VETC	-0.281653
Non-VETC	0.0123516
Non-VETC	0.896828
Non-VETC	0.410161
Non-VETC	-0.39914
Non-VETC	-0.271046
Non-VETC	0.566982
Non-VETC	0.392342
Non-VETC	0.108887
Non-VETC	-0.263797
Non-VETC	0.209551
Non-VETC	0.0578156
Non-VETC	-0.0982191
Non-VETC	-0.295918
Non-VETC	0.538601
Non-VETC	0.568343
Non-VETC	-0.0925096
Non-VETC	0.890031
Non-VETC	0.373695
Non-VETC	0.518056
Non-VETC	0.625889
Non-VETC	-0.0884973
Non-VETC	0.0222857
Non-VETC	-0.328237
Non-VETC	-0.168463
Non-VETC	-0.150594
Non-VETC	-0.491332
Non-VETC	0.147455
Non-VETC	0.462107
Non-VETC	0.256077
Non-VETC	-0.226219
Non-VETC	0.166743
Non-VETC	-0.15847
Non-VETC	0.0793051
Non-VETC	0.783572
Non-VETC	0.3582
Non-VETC	0.466805
Non-VETC	-0.386197
Non-VETC	0.25028
Non-VETC	-0.0640095
Non-VETC	-0.147095
Non-VETC	0.398323
Non-VETC	1.09533
Non-VETC	0.103834
Non-VETC	0.0137702
Non-VETC	-0.586575
Non-VETC	0.133204
Non-VETC	0.195441
Non-VETC	0.294323
Non-VETC	0.226878
Non-VETC	-0.327438
Non-VETC	0.501882
Non-VETC	1.03635
Non-VETC	-0.1463
Non-VETC	0.347015
Non-VETC	-0.458535
Non-VETC	-0.132349
Non-VETC	-0.693616
Non-VETC	-0.527067
Non-VETC	-0.2462
Non-VETC	0.117832
Non-VETC	-0.186971
Non-VETC	-0.34989
Non-VETC	0.593009
Non-VETC	0.102123
Non-VETC	-0.620595
Non-VETC	0.0432666
Non-VETC	-0.417538
Non-VETC	0.0396076
Non-VETC	0.126054
Non-VETC	-0.132936
Non-VETC	0.873687
Non-VETC	0.210678
Non-VETC	-0.252559
Non-VETC	0.137144
Non-VETC	0.0809588
Non-VETC	0.176731
Non-VETC	-0.0792508
Non-VETC	-0.148903
Non-VETC	-0.714067
Non-VETC	0.0100422
Non-VETC	0.0930838
Non-VETC	-0.219295
Non-VETC	-0.211284
Non-VETC	-0.0488012
Non-VETC	0.512689
Non-VETC	-0.0300718
Non-VETC	0.517415
Non-VETC	0.326601
Non-VETC	-0.0880028
Non-VETC	0.372791
Non-VETC	0.0652984
Non-VETC	0.0160058
Non-VETC	0.122355
Non-VETC	-0.43988
Non-VETC	-0.564791
Non-VETC	0.814785
Non-VETC	-0.536493
Non-VETC	0.304398
Non-VETC	-0.37281
Non-VETC	0.242974
Non-VETC	0.188049
Non-VETC	-0.207794
Non-VETC	0.72734
Non-VETC	-0.190093
Non-VETC	-0.474253
Non-VETC	0.213336
Non-VETC	0.0774767
Non-VETC	0.782568
Non-VETC	-0.497837
Non-VETC	-0.140737
Non-VETC	-0.702198
Non-VETC	0.285596
Non-VETC	-0.286743
Non-VETC	0.273554
Non-VETC	0.174895
Non-VETC	0.659387
Non-VETC	-0.424909
Non-VETC	0.128962
Non-VETC	0.178972
Non-VETC	-0.314003
Non-VETC	0.656977
Non-VETC	-0.0369158
Non-VETC	0.129903
Non-VETC	-0.0281623
Non-VETC	-0.518583
Non-VETC	0.223551
Non-VETC	-0.599956
Non-VETC	0.902604
Non-VETC	-0.167191
Non-VETC	0.144693
Non-VETC	-0.0120253
Non-VETC	1.06067
Non-VETC	0.112564
Non-VETC	0.24452
Non-VETC	0.833811
Non-VETC	0.699977
Non-VETC	-0.266628
Non-VETC	-0.364463
Non-VETC	0.571152
Non-VETC	0.483872
Non-VETC	0.286082
Non-VETC	0.166832
Non-VETC	0.425562
Non-VETC	0.28155
Non-VETC	-0.609246
Non-VETC	-0.568371
Non-VETC	-0.118147
Non-VETC	0.530138
Non-VETC	-0.501636
Non-VETC	0.0955746
Non-VETC	-0.293376
Non-VETC	-0.163017
Non-VETC	0.321105
Non-VETC	-0.0992012
Non-VETC	-0.132167
Non-VETC	-0.100281
Non-VETC	0.599412
Non-VETC	0.304169
Non-VETC	0.223549
Non-VETC	-0.28078
Non-VETC	-0.165258
Non-VETC	0.163967
Non-VETC	-0.278263
Non-VETC	0.25783
Non-VETC	0.084617
Non-VETC	0.143587
Non-VETC	0.314296
Non-VETC	0.892204
Non-VETC	0.58543
Non-VETC	-0.361638
Non-VETC	-0.27374
Non-VETC	-0.576713
Non-VETC	0.673289
Non-VETC	-0.0620182
Non-VETC	-0.354817
Non-VETC	-0.0957902
Non-VETC	0.174555
Non-VETC	0.036735
Non-VETC	0.319337
Non-VETC	0.674068
Non-VETC	-0.391231
Non-VETC	-0.111078
Non-VETC	1.03666
Non-VETC	-0.267207
Non-VETC	-0.256595
Non-VETC	-0.214033
Non-VETC	0.806759
Non-VETC	0.322291
Non-VETC	0.131637
Non-VETC	-0.362076
Non-VETC	-0.779052
Non-VETC	0.251151
Non-VETC	0.196551
Non-VETC	-0.359249
Non-VETC	0.0608082
Non-VETC	0.61286
Non-VETC	0.193735
Non-VETC	-0.12513
Non-VETC	-0.242515
Non-VETC	-0.141386
Non-VETC	0.0628301
Non-VETC	0.148738
Non-VETC	0.52108
Non-VETC	-0.183297
Non-VETC	-0.0741285
Non-VETC	-0.142126
Non-VETC	-0.692945
Non-VETC	-0.287183
Non-VETC	1.20352
Non-VETC	-0.626303
Non-VETC	-0.2775
Non-VETC	-0.0912408
Non-VETC	0.233818
Non-VETC	-0.206048
Non-VETC	0.205632
Non-VETC	-0.534106
Non-VETC	-0.479481
Non-VETC	-0.0780669
Non-VETC	-0.315559
Non-VETC	0.468451
Non-VETC	0.210574
Non-VETC	-0.101692
Non-VETC	0.497071
Non-VETC	0.242898
Non-VETC	-0.151912
Non-VETC	-0.0715936
Non-VETC	0.407537
Non-VETC	0.000594107
Non-VETC	0.112405
Non-VETC	-0.496534
Non-VETC	-0.629442
Non-VETC	-0.0067569
Non-VETC	0.673218
Non-VETC	0.192497
Non-VETC	-0.210208
Non-VETC	-0.178954
Non-VETC	0.385687
Non-VETC	0.365623
Non-VETC	0.244085
Non-VETC	-0.184656
Non-VETC	0.419593
Non-VETC	0.322587
Non-VETC	-0.709318
Non-VETC	0.432708
Non-VETC	-0.588855
Non-VETC	0.30386
Non-VETC	0.186271
Non-VETC	-0.538813
Non-VETC	-0.485858
Non-VETC	0.213481
Non-VETC	0.623001
Non-VETC	0.20226
Non-VETC	0.387559
Non-VETC	0.106459
Non-VETC	0.156578
Non-VETC	0.605462
Non-VETC	0.0397092
Non-VETC	-0.284383
Non-VETC	1.1298
Non-VETC	-0.520314
Non-VETC	-0.0258211
Non-VETC	0.567142
Non-VETC	0.280451
Non-VETC	0.319181
Non-VETC	0.00988893
Non-VETC	0.296658
Non-VETC	0.513204
Non-VETC	-0.376742
Non-VETC	0.0427503
Non-VETC	0.129634
Non-VETC	0.450545
Non-VETC	-0.333777
Non-VETC	0.013681
Non-VETC	0.422463
Non-VETC	-0.215558
Non-VETC	0.0944963
Non-VETC	-0.511503
Non-VETC	-0.241205
Non-VETC	-0.121445
Non-VETC	1.18047
Non-VETC	0.651895
Non-VETC	-0.328091
Non-VETC	0.279061
Non-VETC	0.289272
Non-VETC	-0.461679
Non-VETC	0.746599
Non-VETC	0.0203324
Non-VETC	0.0477529
Non-VETC	-0.371835
Non-VETC	0.154474
Non-VETC	0.62185
Non-VETC	-0.300062
Non-VETC	-0.508918
Non-VETC	0.103567
Non-VETC	-0.362924
Non-VETC	-0.359571
Non-VETC	0.141186
Non-VETC	0.390015
Non-VETC	-0.00560141
Non-VETC	0.641515
Non-VETC	0.317205
Non-VETC	-0.456213
Non-VETC	0.331281
Non-VETC	0.362417
Non-VETC	-0.364094
Non-VETC	-0.559268
Non-VETC	0.100184
Non-VETC	0.269537
Non-VETC	0.569551
Non-VETC	1.04053
Non-VETC	0.470283
Non-VETC	-0.140858
Non-VETC	0.0643976
Non-VETC	-0.0747811
Non-VETC	0.384134
Non-VETC	-0.156665
Non-VETC	-0.734301
Non-VETC	0.0576149
Non-VETC	0.917611
Non-VETC	0.265679
Non-VETC	-0.0625707
Non-VETC	1.00613
Non-VETC	0.725003
Non-VETC	0.323942
Non-VETC	-0.134048
Non-VETC	0.474808
Non-VETC	0.111758
Non-VETC	0.679429
Non-VETC	0.501102
Non-VETC	0.449589
Non-VETC	0.440888
Non-VETC	0.235504
Non-VETC	-0.303704
Non-VETC	0.065241
Non-VETC	-0.498695
Non-VETC	0.376919
Non-VETC	0.10343
Non-VETC	0.981019
Non-VETC	0.458187
Non-VETC	0.901095
Non-VETC	0.132373
Non-VETC	-0.0719401
Non-VETC	0.254568
Non-VETC	0.261041
Non-VETC	0.194038
Non-VETC	-0.0406381
Non-VETC	-0.275607
Non-VETC	0.538236
Non-VETC	-0.0430405
Non-VETC	0.400219
Non-VETC	0.857057
Non-VETC	0.194354
Non-VETC	0.671138
Non-VETC	0.803135
Non-VETC	-0.639045
Non-VETC	-0.147161
Non-VETC	0.637754
Non-VETC	0.454484
Non-VETC	0.0175706
Non-VETC	-0.0838778
Non-VETC	0.287518
Non-VETC	0.947652
Non-VETC	0.44333
Non-VETC	0.431245
Non-VETC	-0.490025
Non-VETC	-0.400371
Non-VETC	-0.0812063
Non-VETC	-0.0834275
Non-VETC	0.19663
Non-VETC	-0.196507
Non-VETC	0.130258
Non-VETC	0.777654
Non-VETC	-0.0278696
Non-VETC	-0.0629856
Non-VETC	0.553422
Non-VETC	0.0464778
Non-VETC	-0.546077
Non-VETC	-0.236756
Non-VETC	0.260811
Non-VETC	0.909591
Non-VETC	-0.0770885
Non-VETC	-0.25783
Non-VETC	0.0893674
Non-VETC	0.487022
Non-VETC	-0.35694
Non-VETC	0.533142
Non-VETC	-0.0392864
Non-VETC	1.52722
Non-VETC	-0.0578923
Non-VETC	1.23445
Non-VETC	-0.0200233
Non-VETC	0.0141673
Non-VETC	-0.233902
Non-VETC	0.716289
Non-VETC	0.37606
Non-VETC	0.552582
Non-VETC	0.39531
Non-VETC	0.82416
Non-VETC	0.342
Non-VETC	-0.463558
Non-VETC	0.547177
Non-VETC	-0.0165698
Non-VETC	0.261634
Non-VETC	-0.637206
Non-VETC	0.111799
Non-VETC	-0.228406
Non-VETC	0.372643
Non-VETC	0.680331
Non-VETC	-0.623531
Non-VETC	0.264309
Non-VETC	0.33972
Non-VETC	0.0255673
Non-VETC	0.583685
Non-VETC	0.118806
Non-VETC	-0.22204
Non-VETC	0.588286
Non-VETC	-0.0426696
Non-VETC	-0.182631
Non-VETC	-0.051152
Non-VETC	0.33567
Non-VETC	-0.277264
Non-VETC	0.414462
Non-VETC	-0.315761
Non-VETC	0.0338324
Non-VETC	0.0151019
Non-VETC	-0.243316
Non-VETC	0.317778
Non-VETC	-0.587462
Non-VETC	0.410872
Non-VETC	-0.211681
Non-VETC	0.042714
Non-VETC	0.520113
Non-VETC	-0.0344114
Non-VETC	-0.1944
Non-VETC	1.3515
Non-VETC	-0.0617226
Non-VETC	0.215055
Non-VETC	0.0238839
Non-VETC	-0.30398
Non-VETC	0.326437
Non-VETC	0.609608
Non-VETC	-0.362288
Non-VETC	0.274075
Non-VETC	0.399581
Non-VETC	-0.0382545
Non-VETC	0.103175
Non-VETC	0.294322
Non-VETC	0.852485
Non-VETC	-0.750351
Non-VETC	0.503954
Non-VETC	-0.592766
Non-VETC	0.0949358
Non-VETC	-0.025624
Non-VETC	-0.394821
Non-VETC	-0.420951
Non-VETC	0.294858
Non-VETC	-0.686869
Non-VETC	-0.131483
Non-VETC	-0.375608
Non-VETC	-0.11804
Non-VETC	0.245445
Non-VETC	0.377553
Non-VETC	0.272303
Non-VETC	0.580776
Non-VETC	0.108494
Non-VETC	0.176469
Non-VETC	-0.123993
Non-VETC	0.791888
Non-VETC	-0.360367
Non-VETC	-0.552604
Non-VETC	1.07616
Non-VETC	-0.513079
Non-VETC	-0.351931
Non-VETC	0.699594
Non-VETC	-0.123357
Non-VETC	-0.025278
Non-VETC	-0.65391
Non-VETC	-0.0710593
Non-VETC	0.305428
Non-VETC	0.707441
Non-VETC	0.0772242
Non-VETC	-0.554571
Non-VETC	-0.212561
Non-VETC	0.154959
Non-VETC	-0.0112072
Non-VETC	-0.285386
Non-VETC	-0.705767
Non-VETC	-0.573448
Non-VETC	0.220427
Non-VETC	-0.549295
Non-VETC	0.390088
Non-VETC	0.710346
Non-VETC	0.452468
Non-VETC	0.265452
Non-VETC	0.0934418
Non-VETC	0.337162
Non-VETC	-0.668209
Non-VETC	0.667847
Non-VETC	0.266201
Non-VETC	-0.355732
Non-VETC	1.0325
Non-VETC	0.0598686
Non-VETC	0.331809
Non-VETC	0.470535
Non-VETC	-0.244432
Non-VETC	0.470349
Non-VETC	0.0233649
Non-VETC	-0.668148
Non-VETC	-0.0650186
Non-VETC	0.373167
Non-VETC	0.0900518
Non-VETC	0.324475
Non-VETC	0.22182
Non-VETC	-0.0947447
Non-VETC	-0.419375
Non-VETC	0.584282
Non-VETC	0.683832
Non-VETC	0.408199
Non-VETC	0.389093
Non-VETC	-0.195722
Non-VETC	0.277913
Non-VETC	0.28306
Non-VETC	0.408767
Non-VETC	-0.035819
Non-VETC	-0.602385
Non-VETC	-0.371249
Non-VETC	0.455992
Non-VETC	0.0332664
Non-VETC	0.884298
Non-VETC	-0.0849042
Non-VETC	-0.151601
Non-VETC	-0.195721
Non-VETC	-0.0271767
Non-VETC	-0.512372
Non-VETC	-0.566691
Non-VETC	0.227413
Non-VETC	-0.42953
Non-VETC	-0.383334
Non-VETC	-0.155757
Non-VETC	0.110329
Non-VETC	1.23535
Non-VETC	-0.10421
Non-VETC	-0.339194
Non-VETC	0.374302
Non-VETC	0.295882
Non-VETC	0.500262
Non-VETC	0.445195
Non-VETC	-0.141649
Non-VETC	-0.307795
Non-VETC	-0.587321
Non-VETC	0.815703
Non-VETC	0.104692
Non-VETC	-0.300157
Non-VETC	0.542501
Non-VETC	-0.578699
Non-VETC	0.192338
Non-VETC	-0.315132
Non-VETC	0.150989
Non-VETC	-0.526426
Non-VETC	-0.275546
Non-VETC	0.0126934
Non-VETC	0.113821
Non-VETC	-0.504462
Non-VETC	-0.151979
Non-VETC	-0.553109
Non-VETC	-0.516894
Non-VETC	0.167747
Non-VETC	-0.268515
Non-VETC	-0.19244
Non-VETC	0.388959
Non-VETC	0.0063181
Non-VETC	-0.104185
Non-VETC	0.712452
Non-VETC	-0.130372
Non-VETC	-0.145784
Non-VETC	1.20854
Non-VETC	0.154126
Non-VETC	0.12064
Non-VETC	-0.102397
Non-VETC	-0.0352704
Non-VETC	-0.224429
Non-VETC	0.462537
Non-VETC	0.0291131
Non-VETC	-0.418387
Non-VETC	-0.0108261
Non-VETC	0.507645
Non-VETC	0.132256
Non-VETC	-0.284768
Non-VETC	0.0279404
Non-VETC	0.121728
Non-VETC	-0.333859
Non-VETC	-0.113103
Non-VETC	0.473592
Non-VETC	0.409889
Non-VETC	0.251023
Non-VETC	0.693008
Non-VETC	-0.418359
Non-VETC	1.11063
Non-VETC	-0.286589
Non-VETC	0.000346021
Non-VETC	-0.0447974
Non-VETC	-0.121678
Non-VETC	0.075534
Non-VETC	0.0117076
Non-VETC	-0.215304
Non-VETC	-0.628254
Non-VETC	0.694643
Non-VETC	0.429733
Non-VETC	-0.152025
Non-VETC	-0.0763219
Non-VETC	0.167179
Non-VETC	-0.245594
Non-VETC	-0.175952
Non-VETC	0.366329
Non-VETC	0.136909
Non-VETC	-0.259917
Non-VETC	0.00861872
Non-VETC	0.52042
Non-VETC	0.145921
Non-VETC	0.811219
Non-VETC	0.56029
Non-VETC	0.0947711
Non-VETC	0.157987
Non-VETC	0.478062
Non-VETC	-0.176545
Non-VETC	0.203199
Non-VETC	0.507181
Non-VETC	0.582583
Non-VETC	-0.0464223
Non-VETC	-0.0170203
Non-VETC	0.0455188
Non-VETC	0.558349
Non-VETC	-0.170077
Non-VETC	-0.472129
Non-VETC	-0.277067
Non-VETC	0.235287
Non-VETC	-0.171836
Non-VETC	0.496982
Non-VETC	0.341623
Non-VETC	-0.509414
Non-VETC	-0.0016567
Non-VETC	0.452751
Non-VETC	0.1028
Non-VETC	-0.0600693
Non-VETC	0.0935432
Non-VETC	-0.298105
Non-VETC	-0.25969
Non-VETC	-0.128987
Non-VETC	-0.0529706
Non-VETC	0.359368
Non-VETC	0.152047
Non-VETC	-0.324908
Non-VETC	0.557074
Non-VETC	0.178056
Non-VETC	0.704733
Non-VETC	0.283462
Non-VETC	-0.15418
Non-VETC	0.286083
Non-VETC	0.50415
Non-VETC	0.753314
Non-VETC	0.171129
Non-VETC	0.643838
Non-VETC	0.373688
Non-VETC	-0.0211286
Non-VETC	0.151804
Non-VETC	0.534115
Non-VETC	0.366879
Non-VETC	0.460834
Non-VETC	0.405311
Non-VETC	0.93869
Non-VETC	0.166245
Non-VETC	0.302767
Non-VETC	0.387466
Non-VETC	0.676254
Non-VETC	0.0115681
Non-VETC	-0.0945938
Non-VETC	1.2194
Non-VETC	0.822045
Non-VETC	0.319073
Non-VETC	0.257445
Non-VETC	0.29346
Non-VETC	-0.255286
Non-VETC	0.692466
Non-VETC	0.608189
Non-VETC	0.123348
Non-VETC	-0.127811
Non-VETC	0.507116
Non-VETC	0.462721
Non-VETC	0.16582
Non-VETC	-0.0914751
Non-VETC	-0.106995
Non-VETC	0.214249
Non-VETC	-0.56138
Non-VETC	-0.189973
Non-VETC	-0.285363
Non-VETC	0.34974
Non-VETC	-0.00255808
Non-VETC	-0.148963
Non-VETC	-0.0873854
Non-VETC	0.502884
Non-VETC	-0.166131
Non-VETC	0.262077
Non-VETC	0.643508
Non-VETC	0.474063
Non-VETC	-0.126184
Non-VETC	0.344848
Non-VETC	0.312326
Non-VETC	0.269892
Non-VETC	0.157852
Non-VETC	-0.590428
Non-VETC	0.486223
Non-VETC	0.0188138
Non-VETC	0.0432636
Non-VETC	0.131447
Non-VETC	-0.0631953
Non-VETC	0.487452
Non-VETC	0.673991
Non-VETC	0.0716493
Non-VETC	0.62271
Non-VETC	0.174062
Non-VETC	0.330829
Non-VETC	0.00194465
Non-VETC	0.879157
Non-VETC	-0.333063
Non-VETC	0.147055
Non-VETC	0.899553
Non-VETC	-0.224864
Non-VETC	0.445883
Non-VETC	0.321018
Non-VETC	0.540996
Non-VETC	-0.214421
Non-VETC	0.051627
Non-VETC	0.436759
Non-VETC	-0.202051
Non-VETC	-0.21807
Non-VETC	-0.0701416
Non-VETC	0.459328
Non-VETC	0.595069
Non-VETC	-0.401575
Non-VETC	-0.0901067
Non-VETC	0.495327
Non-VETC	0.532078
Non-VETC	0.980241
Non-VETC	-0.375616
Non-VETC	-0.484149
Non-VETC	0.660539
Non-VETC	0.667917
Non-VETC	0.409419
Non-VETC	1.18129
Non-VETC	-0.221397
Non-VETC	-0.509026
Non-VETC	0.469549
Non-VETC	-0.0412167
Non-VETC	0.353109
Non-VETC	0.754572
Non-VETC	0.669115
Non-VETC	-0.0189807
Non-VETC	0.196176
Non-VETC	0.20857
Non-VETC	0.248078
Non-VETC	0.425173
Non-VETC	0.683959
Non-VETC	0.0335964
Non-VETC	0.444574
Non-VETC	0.157798
Non-VETC	0.136081
Non-VETC	0.476966
Non-VETC	0.433786
Non-VETC	-0.633999
Non-VETC	1.06543
Non-VETC	0.188117
Non-VETC	0.486547
Non-VETC	0.189879
Non-VETC	0.215286
Non-VETC	0.0820342
Non-VETC	0.564762
Non-VETC	0.546144
Non-VETC	0.390703
Non-VETC	0.493346
Non-VETC	-0.117385
Non-VETC	-0.453906
Non-VETC	0.32118
Non-VETC	0.192695
Non-VETC	0.209962
Non-VETC	-0.108446
Non-VETC	0.215717
Non-VETC	-0.0521006
Non-VETC	-0.0409504
Non-VETC	0.675147
Non-VETC	-0.061326
Non-VETC	0.0141762
Non-VETC	0.719236
Non-VETC	0.348705
Non-VETC	0.153347
Non-VETC	0.445408
Non-VETC	0.160234
Non-VETC	-0.263515
Non-VETC	-0.150554
Non-VETC	0.124945
Non-VETC	0.500196
Non-VETC	-0.0387347
Non-VETC	0.0145105
Non-VETC	0.428591
Non-VETC	-0.0150381
Non-VETC	0.69699
Non-VETC	-0.0257337
Non-VETC	0.328039
Non-VETC	0.276732
Non-VETC	0.451507
Non-VETC	0.158195
Non-VETC	-0.0585475
Non-VETC	1.09788
Non-VETC	0.347566
Non-VETC	0.516654
Non-VETC	0.280884
Non-VETC	-0.327873
Non-VETC	-0.155699
Non-VETC	-0.16921
Non-VETC	0.190504
Non-VETC	0.0603181
Non-VETC	-0.255432
Non-VETC	-0.0422049
Non-VETC	-0.321884
Non-VETC	0.208963
Non-VETC	0.01388
Non-VETC	0.140444
Non-VETC	0.201173
Non-VETC	0.0575405
Non-VETC	-0.00907357
Non-VETC	0.27526
Non-VETC	-0.177446
Non-VETC	0.658721
Non-VETC	-0.447767
Non-VETC	0.372294
Non-VETC	0.0808971
Non-VETC	0.144889
Non-VETC	0.627712
Non-VETC	-0.115981
Non-VETC	0.827218
Non-VETC	0.854329
Non-VETC	0.345169
Non-VETC	-0.0256769
Non-VETC	-0.0392474
Non-VETC	0.397747
Non-VETC	1.02091
Non-VETC	0.421385
Non-VETC	0.513444
Non-VETC	-0.091327
Non-VETC	0.0824681
Non-VETC	0.927224
Non-VETC	0.702775
Non-VETC	0.063048
Non-VETC	0.489142
Non-VETC	0.534131
Non-VETC	0.686986
Non-VETC	0.381225
Non-VETC	-0.267101
Non-VETC	-0.598229
Non-VETC	0.092242
Non-VETC	0.458123
Non-VETC	0.433587
Non-VETC	-0.178023
Non-VETC	-0.621119
Non-VETC	0.673751
Non-VETC	0.129258
Non-VETC	0.478319
Non-VETC	0.438308
Non-VETC	-0.218697
Non-VETC	-0.281877
Non-VETC	-0.177756
Non-VETC	-0.154942
Non-VETC	0.326024
Non-VETC	0.617284
Non-VETC	0.213648
Non-VETC	-0.617021
Non-VETC	0.378225
Non-VETC	0.376335
Non-VETC	0.429108
Non-VETC	0.885311
Non-VETC	0.878268
Non-VETC	0.387286
Non-VETC	0.700435
Non-VETC	0.440093
Non-VETC	0.63119
Non-VETC	0.725922
Non-VETC	0.748657
Non-VETC	0.198597
Non-VETC	0.490182
Non-VETC	0.0576712
Non-VETC	-0.017758
Non-VETC	0.692568
Non-VETC	0.226907
Non-VETC	0.542115
Non-VETC	0.481789
Non-VETC	-0.195118
Non-VETC	0.341285
Non-VETC	0.849586
Non-VETC	0.460261
Non-VETC	0.687354
Non-VETC	0.439642
Non-VETC	0.307032
Non-VETC	-0.0903103
Non-VETC	0.694081
Non-VETC	0.686965
Non-VETC	0.527489
Non-VETC	-0.225787
Non-VETC	0.378238
Non-VETC	0.403105
Non-VETC	0.477278
Non-VETC	0.290612
Non-VETC	0.5578
Non-VETC	0.832264
Non-VETC	0.512468
Non-VETC	-0.440868
Non-VETC	0.0935131
Non-VETC	0.316104
Non-VETC	0.894832
Non-VETC	0.293258
Non-VETC	0.432569
Non-VETC	0.181656
Non-VETC	-0.438048
Non-VETC	0.246235
Non-VETC	0.687403
Non-VETC	-0.622423
Non-VETC	-0.0336348
Non-VETC	-0.234119
Non-VETC	0.73975
Non-VETC	0.0903942
Non-VETC	0.699537
Non-VETC	0.309806
Non-VETC	0.139227
Non-VETC	-0.20154
Non-VETC	0.148746
Non-VETC	-0.684788
Non-VETC	0.064682
Non-VETC	0.681498
Non-VETC	-0.232096
Non-VETC	-0.0378289
Non-VETC	0.106662
Non-VETC	-0.299591
Non-VETC	0.730399
Non-VETC	-0.734898
Non-VETC	0.0583407
Non-VETC	0.571315
Non-VETC	0.788247
Non-VETC	0.597939
Non-VETC	0.0352359
Non-VETC	0.560108
Non-VETC	-0.00822335
Non-VETC	0.646177
Non-VETC	-0.0427458
Non-VETC	0.665326
Non-VETC	0.506793
Non-VETC	1.01059
Non-VETC	0.296554
Non-VETC	0.075836
Non-VETC	0.102519
Non-VETC	0.315799
Non-VETC	-0.446122
Non-VETC	0.537741
Non-VETC	0.163497
Non-VETC	-0.0145458
Non-VETC	0.759212
Non-VETC	0.0307031
Non-VETC	0.752345
Non-VETC	0.704439
Non-VETC	0.276297
Non-VETC	0.331153
Non-VETC	0.135978
Non-VETC	-0.348253
Non-VETC	0.235487
Non-VETC	0.0615494
Non-VETC	0.313268
Non-VETC	0.264461
Non-VETC	0.873498
Non-VETC	0.246287
Non-VETC	0.430331
Non-VETC	-0.397238
Non-VETC	0.163217
Non-VETC	0.222501
Non-VETC	0.708547
Non-VETC	0.395716
Non-VETC	0.893557
Non-VETC	0.269522
Non-VETC	0.52214
Non-VETC	-0.127403
Non-VETC	-0.0538331
Non-VETC	0.023353
Non-VETC	0.365862
Non-VETC	0.010431
Non-VETC	0.128782
Non-VETC	0.130932
Non-VETC	-0.38292
Non-VETC	-0.426078
Non-VETC	-0.053967
Non-VETC	0.389687
Non-VETC	-0.0732076
Non-VETC	0.502781
Non-VETC	-0.436116
Non-VETC	-0.0821072
Non-VETC	-0.0984217
Non-VETC	-0.468234
Non-VETC	0.34436
Non-VETC	0.283481
Non-VETC	0.073322
Non-VETC	0.728278
Non-VETC	-0.403562
Non-VETC	-0.297898
Non-VETC	-0.567742
Non-VETC	0.0535902
Non-VETC	0.341896
Non-VETC	-0.374884
Non-VETC	-0.531147
Non-VETC	-0.176482
Non-VETC	-0.312977
Non-VETC	0.247927
Non-VETC	-0.487738
Non-VETC	-0.78458
Non-VETC	0.156409
Non-VETC	0.276555
Non-VETC	0.747467
Non-VETC	-0.386065
Non-VETC	0.202394
Non-VETC	-0.0940323
Non-VETC	-0.532157
Non-VETC	-0.448728
Non-VETC	0.192488
Non-VETC	0.213098
Non-VETC	-0.0227168
Non-VETC	0.164169
[truncated: 5,740 more rows]

## Sheet: Fig.2B
Cluster	Vessel Type	Cell proportion (%T/NK)
Treg_TNFRSF4	Non-VETC	3.461
Treg_TNFRSF4	Non-VETC	0.373
Treg_TNFRSF4	Non-VETC	3.994
Treg_TNFRSF4	Non-VETC	0.57
Treg_TNFRSF4	Non-VETC	3.596
Treg_TNFRSF4	Non-VETC	2.407
Treg_TNFRSF4	VETC	14.027
Treg_TNFRSF4	VETC	1.92
Treg_TNFRSF4	VETC	8.303
Treg_TNFRSF4	VETC	10.292
Treg_TNFRSF4	VETC	3.422
Treg_TNFRSF4	VETC	13.683
Treg_MKI67	Non-VETC	1.504
Treg_MKI67	Non-VETC	0.041
Treg_MKI67	Non-VETC	0.976
Treg_MKI67	Non-VETC	0.104
Treg_MKI67	Non-VETC	0.196
Treg_MKI67	Non-VETC	0.391
Treg_MKI67	VETC	2.112
Treg_MKI67	VETC	0.113
Treg_MKI67	VETC	1.614
Treg_MKI67	VETC	2.077
Treg_MKI67	VETC	0.464
Treg_MKI67	VETC	2.222
Treg_HSPA1A	Non-VETC	7.709
Treg_HSPA1A	Non-VETC	2.693
Treg_HSPA1A	Non-VETC	10.356
Treg_HSPA1A	Non-VETC	3.964
Treg_HSPA1A	Non-VETC	4.25
Treg_HSPA1A	Non-VETC	4.168
Treg_HSPA1A	VETC	11.614
Treg_HSPA1A	VETC	5.158
Treg_HSPA1A	VETC	13.245
Treg_HSPA1A	VETC	13.941
Treg_HSPA1A	VETC	7.367
Treg_HSPA1A	VETC	14.668
Treg_GZMA	Non-VETC	1.265
Treg_GZMA	Non-VETC	0.414
Treg_GZMA	Non-VETC	0.108
Treg_GZMA	Non-VETC	0.207
Treg_GZMA	Non-VETC	0.24
Treg_GZMA	Non-VETC	0.783
Treg_GZMA	VETC	1.433
Treg_GZMA	VETC	0.075
Treg_GZMA	VETC	0.297
Treg_GZMA	VETC	0.87
Treg_GZMA	VETC	0.58
Treg_GZMA	VETC	1.515

## Sheet: Fig.2C
Cluster	Patient ID	Months after resection	High_Group_Status	Low_Group_Status
Treg_TNFRSF4	TCGA-2Y-A9GS	24.1333		1
Treg_TNFRSF4	TCGA-2Y-A9GT	54.1333		1
Treg_TNFRSF4	TCGA-2Y-A9GU	60		0
Treg_TNFRSF4	TCGA-2Y-A9GV	60		0
Treg_TNFRSF4	TCGA-2Y-A9GW	42.3667		1
Treg_TNFRSF4	TCGA-2Y-A9GX	60		0
Treg_TNFRSF4	TCGA-2Y-A9GY	25.2333	1
Treg_TNFRSF4	TCGA-2Y-A9GZ	28.2667		1
Treg_TNFRSF4	TCGA-2Y-A9H0	60	0
Treg_TNFRSF4	TCGA-2Y-A9H1	40.9667		1
Treg_TNFRSF4	TCGA-2Y-A9H2	57.7	0
Treg_TNFRSF4	TCGA-2Y-A9H3	50.5333		0
Treg_TNFRSF4	TCGA-2Y-A9H4	48.4		0
Treg_TNFRSF4	TCGA-2Y-A9H5	18.5		1
Treg_TNFRSF4	TCGA-2Y-A9H6	11.9		0
Treg_TNFRSF4	TCGA-2Y-A9H7	38.9333		0
Treg_TNFRSF4	TCGA-2Y-A9H8	21.1	1
Treg_TNFRSF4	TCGA-2Y-A9H9	23.2333		0
Treg_TNFRSF4	TCGA-2Y-A9HA	1.2	1
Treg_TNFRSF4	TCGA-2Y-A9HB	8.66667		0
Treg_TNFRSF4	TCGA-3K-AAZ8	13.2	0
Treg_TNFRSF4	TCGA-4R-AA8I	8.73333		1
Treg_TNFRSF4	TCGA-5C-A9VG	10.9333	0
Treg_TNFRSF4	TCGA-5C-A9VH	10.7333		0
Treg_TNFRSF4	TCGA-5C-AAPD	0.666667	0
Treg_TNFRSF4	TCGA-5R-AA1C	17.3333		0
Treg_TNFRSF4	TCGA-5R-AA1D	14.9667		0
Treg_TNFRSF4	TCGA-5R-AAAM	1.53333		1
Treg_TNFRSF4	TCGA-BC-A10Q	37.8333	1
Treg_TNFRSF4	TCGA-BC-A10R	10.2667		1
Treg_TNFRSF4	TCGA-BC-A10S	47.4333	1
Treg_TNFRSF4	TCGA-BC-A10T	27.9	1
Treg_TNFRSF4	TCGA-BC-A10U	27.9	1
Treg_TNFRSF4	TCGA-BC-A10W	3.03333	1
Treg_TNFRSF4	TCGA-BC-A10X	25.6667		1
Treg_TNFRSF4	TCGA-BC-A10Y	23.7		1
Treg_TNFRSF4	TCGA-BC-A10Z	1.13333		1
Treg_TNFRSF4	TCGA-BC-A110	60		0
Treg_TNFRSF4	TCGA-BC-A112	5.1	1
Treg_TNFRSF4	TCGA-BC-A216	45.0333		0
Treg_TNFRSF4	TCGA-BC-A217	46.5667	1
Treg_TNFRSF4	TCGA-BC-A3KF	0.266667		0
Treg_TNFRSF4	TCGA-BC-A3KG	22.6667		0
Treg_TNFRSF4	TCGA-BC-A5W4	18.2333	1
Treg_TNFRSF4	TCGA-BC-A69H	14.8	0
Treg_TNFRSF4	TCGA-BC-A69I	12.9		0
Treg_TNFRSF4	TCGA-BC-A8YO	18.7333		0
Treg_TNFRSF4	TCGA-BD-A2L6	45.4333		0
Treg_TNFRSF4	TCGA-BD-A3EP	13.6333		0
Treg_TNFRSF4	TCGA-BD-A3ER	37.1667		0
Treg_TNFRSF4	TCGA-BW-A5NO	0.666667	0
Treg_TNFRSF4	TCGA-BW-A5NP	0		0
Treg_TNFRSF4	TCGA-BW-A5NQ	0	0
Treg_TNFRSF4	TCGA-CC-5258	4.3	1
Treg_TNFRSF4	TCGA-CC-5259	8.33333		0
Treg_TNFRSF4	TCGA-CC-5260	2.9	1
Treg_TNFRSF4	TCGA-CC-5261	3.23333	1
Treg_TNFRSF4	TCGA-CC-5262	3.43333	1
Treg_TNFRSF4	TCGA-CC-5263	4.3	1
Treg_TNFRSF4	TCGA-CC-5264	3.4	1
Treg_TNFRSF4	TCGA-CC-A123	7.3	0
Treg_TNFRSF4	TCGA-CC-A1HT	3.36667	1
Treg_TNFRSF4	TCGA-CC-A3M9	10	1
Treg_TNFRSF4	TCGA-CC-A3MA	10.1	1
Treg_TNFRSF4	TCGA-CC-A3MB	10.5		1
Treg_TNFRSF4	TCGA-CC-A3MC	12.1	0
Treg_TNFRSF4	TCGA-CC-A5UC	11.5667	1
Treg_TNFRSF4	TCGA-CC-A5UD	10.1333	1
Treg_TNFRSF4	TCGA-CC-A5UE	9.06667	1
Treg_TNFRSF4	TCGA-CC-A7IE	7.23333	1
Treg_TNFRSF4	TCGA-CC-A7IF	21.6333		1
Treg_TNFRSF4	TCGA-CC-A7IG	9.96667	1
Treg_TNFRSF4	TCGA-CC-A7IH	12.1667		0
Treg_TNFRSF4	TCGA-CC-A7II	13.3	0
Treg_TNFRSF4	TCGA-CC-A7IJ	12.7333	0
Treg_TNFRSF4	TCGA-CC-A7IK	8.73333		1
Treg_TNFRSF4	TCGA-CC-A7IL	9.26667	1
Treg_TNFRSF4	TCGA-CC-A8HS	10	1
Treg_TNFRSF4	TCGA-CC-A8HT	4.66667	1
Treg_TNFRSF4	TCGA-CC-A8HU	11.4667	1
Treg_TNFRSF4	TCGA-CC-A8HV	9.3		1
Treg_TNFRSF4	TCGA-CC-A9FS	7.03333		0
Treg_TNFRSF4	TCGA-CC-A9FU	0	0
Treg_TNFRSF4	TCGA-CC-A9FV	0	0
Treg_TNFRSF4	TCGA-CC-A9FW	8.26667	0
Treg_TNFRSF4	TCGA-DD-A113	60		0
Treg_TNFRSF4	TCGA-DD-A114	38.3	1
Treg_TNFRSF4	TCGA-DD-A115	60		0
Treg_TNFRSF4	TCGA-DD-A116	54.0667	1
Treg_TNFRSF4	TCGA-DD-A118	60		0
Treg_TNFRSF4	TCGA-DD-A119	7.43333		1
Treg_TNFRSF4	TCGA-DD-A11A	2.63333	0
Treg_TNFRSF4	TCGA-DD-A11B	0.466667		1
Treg_TNFRSF4	TCGA-DD-A11C	22.0667	0
Treg_TNFRSF4	TCGA-DD-A11D	52		1
Treg_TNFRSF4	TCGA-DD-A1EA	60		0
Treg_TNFRSF4	TCGA-DD-A1EB	60		0
Treg_TNFRSF4	TCGA-DD-A1EC	20.0667	0
Treg_TNFRSF4	TCGA-DD-A1ED	60		0
Treg_TNFRSF4	TCGA-DD-A1EE	11.6333		1
Treg_TNFRSF4	TCGA-DD-A1EF	13.1333	1
Treg_TNFRSF4	TCGA-DD-A1EG	45.7333	1
Treg_TNFRSF4	TCGA-DD-A1EH	49.8333		0
Treg_TNFRSF4	TCGA-DD-A1EI	6.1		0
Treg_TNFRSF4	TCGA-DD-A1EJ	33.5	1
Treg_TNFRSF4	TCGA-DD-A1EK	18.6		1
Treg_TNFRSF4	TCGA-DD-A1EL	13.8333	1
Treg_TNFRSF4	TCGA-DD-A39V	21.4333	1
Treg_TNFRSF4	TCGA-DD-A39W	27.5667		1
Treg_TNFRSF4	TCGA-DD-A39X	56.4667	1
Treg_TNFRSF4	TCGA-DD-A39Y	5.7	1
Treg_TNFRSF4	TCGA-DD-A39Z	20.0333		1
Treg_TNFRSF4	TCGA-DD-A3A1	7.76667	1
Treg_TNFRSF4	TCGA-DD-A3A2	60		0
Treg_TNFRSF4	TCGA-DD-A3A3	17.8333		1
Treg_TNFRSF4	TCGA-DD-A3A4	20.4		1
Treg_TNFRSF4	TCGA-DD-A3A5	60	0
Treg_TNFRSF4	TCGA-DD-A3A6	60	0
Treg_TNFRSF4	TCGA-DD-A3A7	13.9667	1
Treg_TNFRSF4	TCGA-DD-A3A8	0.366667		1
Treg_TNFRSF4	TCGA-DD-A3A9	31.0333		1
Treg_TNFRSF4	TCGA-DD-A4NA	33.6		0
Treg_TNFRSF4	TCGA-DD-A4NB	32.9667	0
Treg_TNFRSF4	TCGA-DD-A4ND	60		0
Treg_TNFRSF4	TCGA-DD-A4NE	22		1
Treg_TNFRSF4	TCGA-DD-A4NF	31.4		0
Treg_TNFRSF4	TCGA-DD-A4NG	26.7333		1
Treg_TNFRSF4	TCGA-DD-A4NH	30.5667		0
Treg_TNFRSF4	TCGA-DD-A4NI	27.2		0
Treg_TNFRSF4	TCGA-DD-A4NJ	30.9333		0
Treg_TNFRSF4	TCGA-DD-A4NK	40.3333		1
Treg_TNFRSF4	TCGA-DD-A4NL	57.0333		0
Treg_TNFRSF4	TCGA-DD-A4NN	29.9667		1
Treg_TNFRSF4	TCGA-DD-A4NO	60	0
Treg_TNFRSF4	TCGA-DD-A4NP	60		0
Treg_TNFRSF4	TCGA-DD-A4NQ	12.4333	1
Treg_TNFRSF4	TCGA-DD-A4NR	0.3	1
Treg_TNFRSF4	TCGA-DD-A4NS	60	0
Treg_TNFRSF4	TCGA-DD-A4NV	60		0
Treg_TNFRSF4	TCGA-DD-A73A	24.2667		0
Treg_TNFRSF4	TCGA-DD-A73B	9.43333		1
Treg_TNFRSF4	TCGA-DD-A73C	23.3667		0
Treg_TNFRSF4	TCGA-DD-A73D	23.1		0
Treg_TNFRSF4	TCGA-DD-A73E	1.46667		0
Treg_TNFRSF4	TCGA-DD-A73F	36.1667	0
Treg_TNFRSF4	TCGA-DD-A73G	60	0
Treg_TNFRSF4	TCGA-DD-AA3A	13.6667	1
Treg_TNFRSF4	TCGA-DD-AAC8	0.533333	1
Treg_TNFRSF4	TCGA-DD-AAC9	11.5667		0
Treg_TNFRSF4	TCGA-DD-AACA	60	0
Treg_TNFRSF4	TCGA-DD-AACB	60	0
Treg_TNFRSF4	TCGA-DD-AACC	56.1667		1
Treg_TNFRSF4	TCGA-DD-AACD	12.7		1
Treg_TNFRSF4	TCGA-DD-AACE	60		0
Treg_TNFRSF4	TCGA-DD-AACF	12.1667		1
Treg_TNFRSF4	TCGA-DD-AACG	15.6333	1
Treg_TNFRSF4	TCGA-DD-AACH	6.5	1
Treg_TNFRSF4	TCGA-DD-AACI	53.9333	0
Treg_TNFRSF4	TCGA-DD-AACJ	60		0
Treg_TNFRSF4	TCGA-DD-AACK	0.3		0
Treg_TNFRSF4	TCGA-DD-AACL	3.56667		1
Treg_TNFRSF4	TCGA-DD-AACN	43.4		0
Treg_TNFRSF4	TCGA-DD-AACO	60		0
Treg_TNFRSF4	TCGA-DD-AACP	13.8333	0
Treg_TNFRSF4	TCGA-DD-AACQ	14.4		1
Treg_TNFRSF4	TCGA-DD-AACS	60	0
Treg_TNFRSF4	TCGA-DD-AACT	52.0667		0
Treg_TNFRSF4	TCGA-DD-AACU	52.2333	0
Treg_TNFRSF4	TCGA-DD-AACV	51.0333		0
Treg_TNFRSF4	TCGA-DD-AACW	47.4667		0
Treg_TNFRSF4	TCGA-DD-AACX	5.66667		0
Treg_TNFRSF4	TCGA-DD-AACY	48.3333		0
Treg_TNFRSF4	TCGA-DD-AACZ	5.7	1
Treg_TNFRSF4	TCGA-DD-AAD0	4.56667	0
Treg_TNFRSF4	TCGA-DD-AAD1	18.8		0
Treg_TNFRSF4	TCGA-DD-AAD2	21.9333	0
Treg_TNFRSF4	TCGA-DD-AAD3	43.1667		0
Treg_TNFRSF4	TCGA-DD-AAD5	44.8333	0
Treg_TNFRSF4	TCGA-DD-AAD6	22.4		0
Treg_TNFRSF4	TCGA-DD-AAD8	40.6333		0
Treg_TNFRSF4	TCGA-DD-AADA	41.1		0
Treg_TNFRSF4	TCGA-DD-AADB	41.4		0
Treg_TNFRSF4	TCGA-DD-AADC	14.1667	1
Treg_TNFRSF4	TCGA-DD-AADD	41.0333	0
Treg_TNFRSF4	TCGA-DD-AADF	3.83333		1
Treg_TNFRSF4	TCGA-DD-AADG	38.1667		0
Treg_TNFRSF4	TCGA-DD-AADI	36.1667		0
Treg_TNFRSF4	TCGA-DD-AADJ	35.5333		0
Treg_TNFRSF4	TCGA-DD-AADK	34.9667		0
Treg_TNFRSF4	TCGA-DD-AADL	21.2		0
Treg_TNFRSF4	TCGA-DD-AADM	0.4		1
Treg_TNFRSF4	TCGA-DD-AADN	29.9333	0
Treg_TNFRSF4	TCGA-DD-AADO	15.1	0
Treg_TNFRSF4	TCGA-DD-AADP	15.2667		0
Treg_TNFRSF4	TCGA-DD-AADQ	14.5333		0
Treg_TNFRSF4	TCGA-DD-AADR	60		0
Treg_TNFRSF4	TCGA-DD-AADS	15.8		0
Treg_TNFRSF4	TCGA-DD-AADU	18.4667		0
Treg_TNFRSF4	TCGA-DD-AADV	19.1333		0
Treg_TNFRSF4	TCGA-DD-AADW	19.5667	0
Treg_TNFRSF4	TCGA-DD-AADY	18.5		0
Treg_TNFRSF4	TCGA-DD-AAE0	18.5	0
Treg_TNFRSF4	TCGA-DD-AAE1	18.4		0
Treg_TNFRSF4	TCGA-DD-AAE2	21.2667		0
Treg_TNFRSF4	TCGA-DD-AAE3	18.8667		0
Treg_TNFRSF4	TCGA-DD-AAE4	20.2667		0
Treg_TNFRSF4	TCGA-DD-AAE6	4.7	0
Treg_TNFRSF4	TCGA-DD-AAE7	21.4667		0
Treg_TNFRSF4	TCGA-DD-AAE9	24.0667	0
Treg_TNFRSF4	TCGA-DD-AAEA	19.1667		0
Treg_TNFRSF4	TCGA-DD-AAEB	15.9333		0
Treg_TNFRSF4	TCGA-DD-AAED	25.4333		0
Treg_TNFRSF4	TCGA-DD-AAEE	27	0
Treg_TNFRSF4	TCGA-DD-AAEG	23.9667		0
Treg_TNFRSF4	TCGA-DD-AAEH	26.1333		0
Treg_TNFRSF4	TCGA-DD-AAEI	51.0333		0
Treg_TNFRSF4	TCGA-DD-AAEK	35.5667		0
Treg_TNFRSF4	TCGA-DD-AAVP	60		0
Treg_TNFRSF4	TCGA-DD-AAVQ	60		0
Treg_TNFRSF4	TCGA-DD-AAVR	60		0
Treg_TNFRSF4	TCGA-DD-AAVS	60	0
Treg_TNFRSF4	TCGA-DD-AAVU	60	0
Treg_TNFRSF4	TCGA-DD-AAVV	60		0
Treg_TNFRSF4	TCGA-DD-AAVW	60		0
Treg_TNFRSF4	TCGA-DD-AAVX	57.2667		0
Treg_TNFRSF4	TCGA-DD-AAVY	60		0
Treg_TNFRSF4	TCGA-DD-AAVZ	60		0
Treg_TNFRSF4	TCGA-DD-AAW0	60		0
Treg_TNFRSF4	TCGA-DD-AAW1	60		0
Treg_TNFRSF4	TCGA-DD-AAW2	60		0
Treg_TNFRSF4	TCGA-DD-AAW3	54.4333		0
Treg_TNFRSF4	TCGA-ED-A459	30.3333	0
Treg_TNFRSF4	TCGA-ED-A4XI	27.3		0
Treg_TNFRSF4	TCGA-ED-A5KG	28.4667	0
Treg_TNFRSF4	TCGA-ED-A627	14.1	0
Treg_TNFRSF4	TCGA-ED-A66X	13.5333		0
Treg_TNFRSF4	TCGA-ED-A66Y	9.86667		1
Treg_TNFRSF4	TCGA-ED-A7PX	0.2	0
Treg_TNFRSF4	TCGA-ED-A7PY	13		0
Treg_TNFRSF4	TCGA-ED-A7PZ	0.2	0
Treg_TNFRSF4	TCGA-ED-A7XO	14.2333	0
Treg_TNFRSF4	TCGA-ED-A7XP	13.3333		0
Treg_TNFRSF4	TCGA-ED-A82E	13.6	0
Treg_TNFRSF4	TCGA-ED-A8O5	13.5333		0
Treg_TNFRSF4	TCGA-ED-A8O6	1.86667	1
Treg_TNFRSF4	TCGA-ED-A97K	0.2	0
Treg_TNFRSF4	TCGA-EP-A12J	19		0
Treg_TNFRSF4	TCGA-EP-A26S	20.2667		0
Treg_TNFRSF4	TCGA-EP-A2KA	20.9	1
Treg_TNFRSF4	TCGA-EP-A2KB	19.8667		1
Treg_TNFRSF4	TCGA-EP-A2KC	0.633333		1
Treg_TNFRSF4	TCGA-EP-A3JL	10.1		0
Treg_TNFRSF4	TCGA-EP-A3RK	12.1	0
Treg_TNFRSF4	TCGA-ES-A2HS	22.9333		1
Treg_TNFRSF4	TCGA-ES-A2HT	14.6		1
Treg_TNFRSF4	TCGA-FV-A23B	60		0
Treg_TNFRSF4	TCGA-FV-A2QQ	24.3		0
Treg_TNFRSF4	TCGA-FV-A2QR	19.3667		1
Treg_TNFRSF4	TCGA-FV-A3I0	28.2667	0
Treg_TNFRSF4	TCGA-FV-A3I1	8.23333	1
Treg_TNFRSF4	TCGA-FV-A3R2	6.46667	1
Treg_TNFRSF4	TCGA-FV-A3R3	12.2		1
Treg_TNFRSF4	TCGA-FV-A495	0.0333333	0
Treg_TNFRSF4	TCGA-FV-A496	0.333333		0
Treg_TNFRSF4	TCGA-FV-A4ZP	60	0
Treg_TNFRSF4	TCGA-FV-A4ZQ	0.4	0
Treg_TNFRSF4	TCGA-G3-A25S	13.8667	1
Treg_TNFRSF4	TCGA-G3-A25T	51.7667	0
Treg_TNFRSF4	TCGA-G3-A25U	54.5333		0
Treg_TNFRSF4	TCGA-G3-A25V	28.6667		0
Treg_TNFRSF4	TCGA-G3-A25X	59.3	0
Treg_TNFRSF4	TCGA-G3-A25Y	15.0667	1
Treg_TNFRSF4	TCGA-G3-A25Z	21.8333		0
Treg_TNFRSF4	TCGA-G3-A3CG	22.4333		0
Treg_TNFRSF4	TCGA-G3-A3CH	26		0
Treg_TNFRSF4	TCGA-G3-A3CI	6		0
Treg_TNFRSF4	TCGA-G3-A3CJ	19.8	0
Treg_TNFRSF4	TCGA-G3-A3CK	19.5		0
Treg_TNFRSF4	TCGA-G3-A5SI	25.6	1
Treg_TNFRSF4	TCGA-G3-A5SJ	23.2667	0
Treg_TNFRSF4	TCGA-G3-A5SK	24.8		0
Treg_TNFRSF4	TCGA-G3-A5SL	20.7		0
Treg_TNFRSF4	TCGA-G3-A5SM	17.3333		0
Treg_TNFRSF4	TCGA-G3-A6UC	22.3667		0
Treg_TNFRSF4	TCGA-G3-A7M5	14.9		0
Treg_TNFRSF4	TCGA-G3-A7M6	21.0667	0
Treg_TNFRSF4	TCGA-G3-A7M7	12.0333		0
Treg_TNFRSF4	TCGA-G3-A7M8	14.3333		0
Treg_TNFRSF4	TCGA-G3-A7M9	1.86667	1
Treg_TNFRSF4	TCGA-G3-AAUZ	16		0
Treg_TNFRSF4	TCGA-G3-AAV0	15.8667		0
Treg_TNFRSF4	TCGA-G3-AAV1	11.9667		1
Treg_TNFRSF4	TCGA-G3-AAV2	12.4		0
Treg_TNFRSF4	TCGA-G3-AAV3	13.7333		0
Treg_TNFRSF4	TCGA-G3-AAV4	0.9		1
Treg_TNFRSF4	TCGA-G3-AAV5	11.8	0
Treg_TNFRSF4	TCGA-G3-AAV6	2.16667		1
Treg_TNFRSF4	TCGA-G3-AAV7	12.0333	0
Treg_TNFRSF4	TCGA-GJ-A3OU	29.3		0
Treg_TNFRSF4	TCGA-GJ-A6C0	1.03333		1
Treg_TNFRSF4	TCGA-GJ-A9DB	2.23333		1
Treg_TNFRSF4	TCGA-HP-A5MZ	3.03333		1
Treg_TNFRSF4	TCGA-HP-A5N0	25.0667		1
Treg_TNFRSF4	TCGA-K7-A5RF	21.0333		0
Treg_TNFRSF4	TCGA-K7-A5RG	17.3		0
Treg_TNFRSF4	TCGA-K7-A6G5	17.0667		0
Treg_TNFRSF4	TCGA-K7-AAU7	11.9667	0
Treg_TNFRSF4	TCGA-KR-A7K0	2.16667		1
Treg_TNFRSF4	TCGA-KR-A7K2	27.6333		0
Treg_TNFRSF4	TCGA-KR-A7K7	31.7	0
Treg_TNFRSF4	TCGA-KR-A7K8	30.2	0
Treg_TNFRSF4	TCGA-LG-A6GG	12.9		0
Treg_TNFRSF4	TCGA-LG-A9QC	14.1667		0
Treg_TNFRSF4	TCGA-LG-A9QD	12.2		0
Treg_TNFRSF4	TCGA-MI-A75C	9.7		0
Treg_TNFRSF4	TCGA-MI-A75E	16.9		0
Treg_TNFRSF4	TCGA-MI-A75G	23.2667		0
Treg_TNFRSF4	TCGA-MI-A75H	24.9		0
Treg_TNFRSF4	TCGA-MI-A75I	21	0
Treg_TNFRSF4	TCGA-MR-A520	7.63333		0
Treg_TNFRSF4	TCGA-MR-A8JO	11		0
Treg_TNFRSF4	TCGA-NI-A4U2	59.7		1
Treg_TNFRSF4	TCGA-NI-A8LF	26.6333		0
Treg_TNFRSF4	TCGA-O8-A75V	17.9333		0
Treg_TNFRSF4	TCGA-PD-A5DF	21.3	1
Treg_TNFRSF4	TCGA-QA-A7B7	3.13333		0
Treg_TNFRSF4	TCGA-RC-A6M3	0	0
Treg_TNFRSF4	TCGA-RC-A6M4	0.733333	0
Treg_TNFRSF4	TCGA-RC-A6M5	0.5		0
Treg_TNFRSF4	TCGA-RC-A6M6	0.3	0
Treg_TNFRSF4	TCGA-RC-A7S9	21.3333		0
Treg_TNFRSF4	TCGA-RC-A7SB	19.6		0
Treg_TNFRSF4	TCGA-RC-A7SF	19.3		0
Treg_TNFRSF4	TCGA-RC-A7SH	15.6		0
Treg_TNFRSF4	TCGA-RC-A7SK	15.7333		0
Treg_TNFRSF4	TCGA-RG-A7D4	36.6	0
Treg_TNFRSF4	TCGA-T1-A6J8	0.766667		0
Treg_TNFRSF4	TCGA-UB-A7MA	28.2667	0
Treg_TNFRSF4	TCGA-UB-A7MB	20.0333		0
Treg_TNFRSF4	TCGA-UB-A7MC	16.6667		0
Treg_TNFRSF4	TCGA-UB-A7MD	1.73333	1
Treg_TNFRSF4	TCGA-UB-A7ME	16.2		0
Treg_TNFRSF4	TCGA-UB-A7MF	7.13333	1
Treg_TNFRSF4	TCGA-UB-AA0U	10.9	0
Treg_TNFRSF4	TCGA-UB-AA0V	10.4667		0
Treg_TNFRSF4	TCGA-WJ-A86L	11.5		0
Treg_TNFRSF4	TCGA-WQ-A9G7	1	0
Treg_TNFRSF4	TCGA-WQ-AB4B	13.1667		0
Treg_TNFRSF4	TCGA-WX-AA44	20.5	0
Treg_TNFRSF4	TCGA-WX-AA46	25.2		0
Treg_TNFRSF4	TCGA-WX-AA47	18.5333		1
Treg_TNFRSF4	TCGA-XR-A8TC	44.6333		0
Treg_TNFRSF4	TCGA-XR-A8TD	34.3333	0
Treg_TNFRSF4	TCGA-XR-A8TE	30.8333		0
Treg_TNFRSF4	TCGA-XR-A8TF	23.1		1
Treg_TNFRSF4	TCGA-XR-A8TG	29.9333	0
Treg_TNFRSF4	TCGA-YA-A8S7	13.7333	1
Treg_TNFRSF4	TCGA-ZP-A9CV	36.2667		1
Treg_TNFRSF4	TCGA-ZP-A9CY	26.0667		0
Treg_TNFRSF4	TCGA-ZP-A9CZ	23.5333	0
Treg_TNFRSF4	TCGA-ZP-A9D0	36.3667		0
Treg_TNFRSF4	TCGA-ZP-A9D1	0.7		0
Treg_TNFRSF4	TCGA-ZP-A9D2	25.5	1
Treg_TNFRSF4	TCGA-ZP-A9D4	13.1667		0
Treg_TNFRSF4	TCGA-ZS-A9CD	46.2		1
Treg_TNFRSF4	TCGA-ZS-A9CE	41.3667		0
Treg_TNFRSF4	TCGA-ZS-A9CF	60	0
Treg_TNFRSF4	TCGA-ZS-A9CG	11.3667		0
Treg_MKI67	TCGA-2Y-A9GS	24.1333	1
Treg_MKI67	TCGA-2Y-A9GT	54.1333		1
Treg_MKI67	TCGA-2Y-A9GU	60		0
Treg_MKI67	TCGA-2Y-A9GV	60		0
Treg_MKI67	TCGA-2Y-A9GW	42.3667		1
Treg_MKI67	TCGA-2Y-A9GX	60		0
Treg_MKI67	TCGA-2Y-A9GY	25.2333	1
Treg_MKI67	TCGA-2Y-A9GZ	28.2667		1
Treg_MKI67	TCGA-2Y-A9H0	60	0
Treg_MKI67	TCGA-2Y-A9H1	40.9667		1
Treg_MKI67	TCGA-2Y-A9H2	57.7	0
Treg_MKI67	TCGA-2Y-A9H3	50.5333		0
Treg_MKI67	TCGA-2Y-A9H4	48.4		0
Treg_MKI67	TCGA-2Y-A9H5	18.5		1
Treg_MKI67	TCGA-2Y-A9H6	11.9		0
Treg_MKI67	TCGA-2Y-A9H7	38.9333		0
Treg_MKI67	TCGA-2Y-A9H8	21.1	1
Treg_MKI67	TCGA-2Y-A9H9	23.2333		0
Treg_MKI67	TCGA-2Y-A9HA	1.2		1
Treg_MKI67	TCGA-2Y-A9HB	8.66667		0
Treg_MKI67	TCGA-3K-AAZ8	13.2		0
Treg_MKI67	TCGA-4R-AA8I	8.73333		1
Treg_MKI67	TCGA-5C-A9VG	10.9333	0
Treg_MKI67	TCGA-5C-A9VH	10.7333		0
Treg_MKI67	TCGA-5C-AAPD	0.666667	0
Treg_MKI67	TCGA-5R-AA1C	17.3333		0
Treg_MKI67	TCGA-5R-AA1D	14.9667		0
Treg_MKI67	TCGA-5R-AAAM	1.53333		1
Treg_MKI67	TCGA-BC-A10Q	37.8333	1
Treg_MKI67	TCGA-BC-A10R	10.2667		1
Treg_MKI67	TCGA-BC-A10S	47.4333		1
Treg_MKI67	TCGA-BC-A10T	27.9		1
Treg_MKI67	TCGA-BC-A10U	27.9		1
Treg_MKI67	TCGA-BC-A10W	3.03333	1
Treg_MKI67	TCGA-BC-A10X	25.6667		1
Treg_MKI67	TCGA-BC-A10Y	23.7	1
Treg_MKI67	TCGA-BC-A10Z	1.13333	1
Treg_MKI67	TCGA-BC-A110	60		0
Treg_MKI67	TCGA-BC-A112	5.1		1
Treg_MKI67	TCGA-BC-A216	45.0333	0
Treg_MKI67	TCGA-BC-A217	46.5667	1
Treg_MKI67	TCGA-BC-A3KF	0.266667		0
Treg_MKI67	TCGA-BC-A3KG	22.6667	0
Treg_MKI67	TCGA-BC-A5W4	18.2333		1
Treg_MKI67	TCGA-BC-A69H	14.8	0
Treg_MKI67	TCGA-BC-A69I	12.9		0
Treg_MKI67	TCGA-BC-A8YO	18.7333	0
Treg_MKI67	TCGA-BD-A2L6	45.4333		0
Treg_MKI67	TCGA-BD-A3EP	13.6333		0
Treg_MKI67	TCGA-BD-A3ER	37.1667		0
Treg_MKI67	TCGA-BW-A5NO	0.666667		0
Treg_MKI67	TCGA-BW-A5NP	0		0
Treg_MKI67	TCGA-BW-A5NQ	0	0
Treg_MKI67	TCGA-CC-5258	4.3	1
Treg_MKI67	TCGA-CC-5259	8.33333		0
Treg_MKI67	TCGA-CC-5260	2.9	1
Treg_MKI67	TCGA-CC-5261	3.23333	1
Treg_MKI67	TCGA-CC-5262	3.43333		1
Treg_MKI67	TCGA-CC-5263	4.3	1
Treg_MKI67	TCGA-CC-5264	3.4	1
Treg_MKI67	TCGA-CC-A123	7.3	0
Treg_MKI67	TCGA-CC-A1HT	3.36667	1
Treg_MKI67	TCGA-CC-A3M9	10	1
Treg_MKI67	TCGA-CC-A3MA	10.1	1
Treg_MKI67	TCGA-CC-A3MB	10.5	1
Treg_MKI67	TCGA-CC-A3MC	12.1	0
Treg_MKI67	TCGA-CC-A5UC	11.5667	1
Treg_MKI67	TCGA-CC-A5UD	10.1333	1
Treg_MKI67	TCGA-CC-A5UE	9.06667	1
Treg_MKI67	TCGA-CC-A7IE	7.23333	1
Treg_MKI67	TCGA-CC-A7IF	21.6333		1
Treg_MKI67	TCGA-CC-A7IG	9.96667	1
Treg_MKI67	TCGA-CC-A7IH	12.1667		0
Treg_MKI67	TCGA-CC-A7II	13.3	0
Treg_MKI67	TCGA-CC-A7IJ	12.7333	0
Treg_MKI67	TCGA-CC-A7IK	8.73333	1
Treg_MKI67	TCGA-CC-A7IL	9.26667		1
Treg_MKI67	TCGA-CC-A8HS	10	1
Treg_MKI67	TCGA-CC-A8HT	4.66667	1
Treg_MKI67	TCGA-CC-A8HU	11.4667	1
Treg_MKI67	TCGA-CC-A8HV	9.3		1
Treg_MKI67	TCGA-CC-A9FS	7.03333		0
Treg_MKI67	TCGA-CC-A9FU	0	0
Treg_MKI67	TCGA-CC-A9FV	0		0
Treg_MKI67	TCGA-CC-A9FW	8.26667		0
Treg_MKI67	TCGA-DD-A113	60	0
Treg_MKI67	TCGA-DD-A114	38.3	1
Treg_MKI67	TCGA-DD-A115	60		0
Treg_MKI67	TCGA-DD-A116	54.0667		1
Treg_MKI67	TCGA-DD-A118	60		0
Treg_MKI67	TCGA-DD-A119	7.43333		1
Treg_MKI67	TCGA-DD-A11A	2.63333		0
Treg_MKI67	TCGA-DD-A11B	0.466667		1
Treg_MKI67	TCGA-DD-A11C	22.0667	0
Treg_MKI67	TCGA-DD-A11D	52		1
Treg_MKI67	TCGA-DD-A1EA	60		0
Treg_MKI67	TCGA-DD-A1EB	60		0
Treg_MKI67	TCGA-DD-A1EC	20.0667		0
Treg_MKI67	TCGA-DD-A1ED	60		0
Treg_MKI67	TCGA-DD-A1EE	11.6333		1
Treg_MKI67	TCGA-DD-A1EF	13.1333		1
Treg_MKI67	TCGA-DD-A1EG	45.7333		1
Treg_MKI67	TCGA-DD-A1EH	49.8333		0
Treg_MKI67	TCGA-DD-A1EI	6.1		0
Treg_MKI67	TCGA-DD-A1EJ	33.5	1
Treg_MKI67	TCGA-DD-A1EK	18.6		1
Treg_MKI67	TCGA-DD-A1EL	13.8333	1
Treg_MKI67	TCGA-DD-A39V	21.4333		1
Treg_MKI67	TCGA-DD-A39W	27.5667		1
Treg_MKI67	TCGA-DD-A39X	56.4667		1
Treg_MKI67	TCGA-DD-A39Y	5.7	1
Treg_MKI67	TCGA-DD-A39Z	20.0333		1
Treg_MKI67	TCGA-DD-A3A1	7.76667		1
Treg_MKI67	TCGA-DD-A3A2	60		0
Treg_MKI67	TCGA-DD-A3A3	17.8333		1
Treg_MKI67	TCGA-DD-A3A4	20.4		1
Treg_MKI67	TCGA-DD-A3A5	60	0
Treg_MKI67	TCGA-DD-A3A6	60		0
Treg_MKI67	TCGA-DD-A3A7	13.9667		1
Treg_MKI67	TCGA-DD-A3A8	0.366667		1
Treg_MKI67	TCGA-DD-A3A9	31.0333		1
Treg_MKI67	TCGA-DD-A4NA	33.6		0
Treg_MKI67	TCGA-DD-A4NB	32.9667		0
Treg_MKI67	TCGA-DD-A4ND	60		0
Treg_MKI67	TCGA-DD-A4NE	22	1
Treg_MKI67	TCGA-DD-A4NF	31.4		0
Treg_MKI67	TCGA-DD-A4NG	26.7333		1
Treg_MKI67	TCGA-DD-A4NH	30.5667		0
Treg_MKI67	TCGA-DD-A4NI	27.2		0
Treg_MKI67	TCGA-DD-A4NJ	30.9333	0
Treg_MKI67	TCGA-DD-A4NK	40.3333		1
Treg_MKI67	TCGA-DD-A4NL	57.0333		0
Treg_MKI67	TCGA-DD-A4NN	29.9667	1
Treg_MKI67	TCGA-DD-A4NO	60		0
Treg_MKI67	TCGA-DD-A4NP	60		0
Treg_MKI67	TCGA-DD-A4NQ	12.4333	1
Treg_MKI67	TCGA-DD-A4NR	0.3		1
Treg_MKI67	TCGA-DD-A4NS	60		0
Treg_MKI67	TCGA-DD-A4NV	60		0
Treg_MKI67	TCGA-DD-A73A	24.2667		0
Treg_MKI67	TCGA-DD-A73B	9.43333	1
Treg_MKI67	TCGA-DD-A73C	23.3667		0
Treg_MKI67	TCGA-DD-A73D	23.1		0
Treg_MKI67	TCGA-DD-A73E	1.46667		0
Treg_MKI67	TCGA-DD-A73F	36.1667		0
Treg_MKI67	TCGA-DD-A73G	60		0
Treg_MKI67	TCGA-DD-AA3A	13.6667	1
Treg_MKI67	TCGA-DD-AAC8	0.533333		1
Treg_MKI67	TCGA-DD-AAC9	11.5667		0
Treg_MKI67	TCGA-DD-AACA	60	0
Treg_MKI67	TCGA-DD-AACB	60	0
Treg_MKI67	TCGA-DD-AACC	56.1667		1
Treg_MKI67	TCGA-DD-AACD	12.7		1
Treg_MKI67	TCGA-DD-AACE	60		0
Treg_MKI67	TCGA-DD-AACF	12.1667	1
Treg_MKI67	TCGA-DD-AACG	15.6333	1
Treg_MKI67	TCGA-DD-AACH	6.5	1
Treg_MKI67	TCGA-DD-AACI	53.9333		0
Treg_MKI67	TCGA-DD-AACJ	60		0
Treg_MKI67	TCGA-DD-AACK	0.3		0
Treg_MKI67	TCGA-DD-AACL	3.56667	1
Treg_MKI67	TCGA-DD-AACN	43.4		0
Treg_MKI67	TCGA-DD-AACO	60	0
Treg_MKI67	TCGA-DD-AACP	13.8333	0
Treg_MKI67	TCGA-DD-AACQ	14.4		1
Treg_MKI67	TCGA-DD-AACS	60	0
Treg_MKI67	TCGA-DD-AACT	52.0667		0
Treg_MKI67	TCGA-DD-AACU	52.2333		0
Treg_MKI67	TCGA-DD-AACV	51.0333	0
Treg_MKI67	TCGA-DD-AACW	47.4667	0
Treg_MKI67	TCGA-DD-AACX	5.66667		0
Treg_MKI67	TCGA-DD-AACY	48.3333		0
Treg_MKI67	TCGA-DD-AACZ	5.7	1
Treg_MKI67	TCGA-DD-AAD0	4.56667	0
Treg_MKI67	TCGA-DD-AAD1	18.8		0
Treg_MKI67	TCGA-DD-AAD2	21.9333		0
Treg_MKI67	TCGA-DD-AAD3	43.1667		0
Treg_MKI67	TCGA-DD-AAD5	44.8333	0
Treg_MKI67	TCGA-DD-AAD6	22.4		0
Treg_MKI67	TCGA-DD-AAD8	40.6333		0
Treg_MKI67	TCGA-DD-AADA	41.1		0
Treg_MKI67	TCGA-DD-AADB	41.4	0
Treg_MKI67	TCGA-DD-AADC	14.1667	1
Treg_MKI67	TCGA-DD-AADD	41.0333	0
Treg_MKI67	TCGA-DD-AADF	3.83333	1
Treg_MKI67	TCGA-DD-AADG	38.1667		0
Treg_MKI67	TCGA-DD-AADI	36.1667		0
Treg_MKI67	TCGA-DD-AADJ	35.5333		0
Treg_MKI67	TCGA-DD-AADK	34.9667		0
Treg_MKI67	TCGA-DD-AADL	21.2		0
Treg_MKI67	TCGA-DD-AADM	0.4		1
Treg_MKI67	TCGA-DD-AADN	29.9333	0
Treg_MKI67	TCGA-DD-AADO	15.1	0
Treg_MKI67	TCGA-DD-AADP	15.2667		0
Treg_MKI67	TCGA-DD-AADQ	14.5333		0
Treg_MKI67	TCGA-DD-AADR	60		0
Treg_MKI67	TCGA-DD-AADS	15.8		0
Treg_MKI67	TCGA-DD-AADU	18.4667		0
Treg_MKI67	TCGA-DD-AADV	19.1333	0
Treg_MKI67	TCGA-DD-AADW	19.5667	0
Treg_MKI67	TCGA-DD-AADY	18.5		0
Treg_MKI67	TCGA-DD-AAE0	18.5	0
Treg_MKI67	TCGA-DD-AAE1	18.4		0
Treg_MKI67	TCGA-DD-AAE2	21.2667		0
Treg_MKI67	TCGA-DD-AAE3	18.8667		0
Treg_MKI67	TCGA-DD-AAE4	20.2667	0
Treg_MKI67	TCGA-DD-AAE6	4.7	0
Treg_MKI67	TCGA-DD-AAE7	21.4667		0
Treg_MKI67	TCGA-DD-AAE9	24.0667	0
Treg_MKI67	TCGA-DD-AAEA	19.1667		0
Treg_MKI67	TCGA-DD-AAEB	15.9333		0
Treg_MKI67	TCGA-DD-AAED	25.4333		0
Treg_MKI67	TCGA-DD-AAEE	27		0
Treg_MKI67	TCGA-DD-AAEG	23.9667		0
Treg_MKI67	TCGA-DD-AAEH	26.1333		0
Treg_MKI67	TCGA-DD-AAEI	51.0333		0
Treg_MKI67	TCGA-DD-AAEK	35.5667		0
Treg_MKI67	TCGA-DD-AAVP	60		0
Treg_MKI67	TCGA-DD-AAVQ	60		0
Treg_MKI67	TCGA-DD-AAVR	60		0
Treg_MKI67	TCGA-DD-AAVS	60	0
Treg_MKI67	TCGA-DD-AAVU	60		0
Treg_MKI67	TCGA-DD-AAVV	60		0
Treg_MKI67	TCGA-DD-AAVW	60		0
Treg_MKI67	TCGA-DD-AAVX	57.2667		0
Treg_MKI67	TCGA-DD-AAVY	60		0
Treg_MKI67	TCGA-DD-AAVZ	60		0
Treg_MKI67	TCGA-DD-AAW0	60		0
Treg_MKI67	TCGA-DD-AAW1	60		0
Treg_MKI67	TCGA-DD-AAW2	60		0
Treg_MKI67	TCGA-DD-AAW3	54.4333		0
Treg_MKI67	TCGA-ED-A459	30.3333	0
Treg_MKI67	TCGA-ED-A4XI	27.3		0
Treg_MKI67	TCGA-ED-A5KG	28.4667		0
Treg_MKI67	TCGA-ED-A627	14.1		0
Treg_MKI67	TCGA-ED-A66X	13.5333		0
Treg_MKI67	TCGA-ED-A66Y	9.86667	1
Treg_MKI67	TCGA-ED-A7PX	0.2	0
Treg_MKI67	TCGA-ED-A7PY	13		0
Treg_MKI67	TCGA-ED-A7PZ	0.2	0
Treg_MKI67	TCGA-ED-A7XO	14.2333	0
Treg_MKI67	TCGA-ED-A7XP	13.3333		0
Treg_MKI67	TCGA-ED-A82E	13.6		0
Treg_MKI67	TCGA-ED-A8O5	13.5333		0
Treg_MKI67	TCGA-ED-A8O6	1.86667	1
Treg_MKI67	TCGA-ED-A97K	0.2		0
Treg_MKI67	TCGA-EP-A12J	19		0
Treg_MKI67	TCGA-EP-A26S	20.2667		0
Treg_MKI67	TCGA-EP-A2KA	20.9	1
Treg_MKI67	TCGA-EP-A2KB	19.8667	1
Treg_MKI67	TCGA-EP-A2KC	0.633333		1
Treg_MKI67	TCGA-EP-A3JL	10.1		0
Treg_MKI67	TCGA-EP-A3RK	12.1	0
Treg_MKI67	TCGA-ES-A2HS	22.9333		1
Treg_MKI67	TCGA-ES-A2HT	14.6		1
Treg_MKI67	TCGA-FV-A23B	60		0
Treg_MKI67	TCGA-FV-A2QQ	24.3		0
Treg_MKI67	TCGA-FV-A2QR	19.3667		1
Treg_MKI67	TCGA-FV-A3I0	28.2667		0
Treg_MKI67	TCGA-FV-A3I1	8.23333		1
Treg_MKI67	TCGA-FV-A3R2	6.46667		1
Treg_MKI67	TCGA-FV-A3R3	12.2		1
Treg_MKI67	TCGA-FV-A495	0.0333333	0
Treg_MKI67	TCGA-FV-A496	0.333333		0
Treg_MKI67	TCGA-FV-A4ZP	60	0
Treg_MKI67	TCGA-FV-A4ZQ	0.4	0
Treg_MKI67	TCGA-G3-A25S	13.8667	1
Treg_MKI67	TCGA-G3-A25T	51.7667	0
Treg_MKI67	TCGA-G3-A25U	54.5333		0
Treg_MKI67	TCGA-G3-A25V	28.6667		0
Treg_MKI67	TCGA-G3-A25X	59.3	0
Treg_MKI67	TCGA-G3-A25Y	15.0667	1
Treg_MKI67	TCGA-G3-A25Z	21.8333		0
Treg_MKI67	TCGA-G3-A3CG	22.4333		0
Treg_MKI67	TCGA-G3-A3CH	26		0
Treg_MKI67	TCGA-G3-A3CI	6		0
Treg_MKI67	TCGA-G3-A3CJ	19.8		0
Treg_MKI67	TCGA-G3-A3CK	19.5		0
Treg_MKI67	TCGA-G3-A5SI	25.6	1
Treg_MKI67	TCGA-G3-A5SJ	23.2667		0
Treg_MKI67	TCGA-G3-A5SK	24.8		0
Treg_MKI67	TCGA-G3-A5SL	20.7		0
Treg_MKI67	TCGA-G3-A5SM	17.3333		0
Treg_MKI67	TCGA-G3-A6UC	22.3667		0
Treg_MKI67	TCGA-G3-A7M5	14.9		0
Treg_MKI67	TCGA-G3-A7M6	21.0667	0
Treg_MKI67	TCGA-G3-A7M7	12.0333		0
Treg_MKI67	TCGA-G3-A7M8	14.3333		0
Treg_MKI67	TCGA-G3-A7M9	1.86667	1
Treg_MKI67	TCGA-G3-AAUZ	16		0
Treg_MKI67	TCGA-G3-AAV0	15.8667		0
Treg_MKI67	TCGA-G3-AAV1	11.9667		1
Treg_MKI67	TCGA-G3-AAV2	12.4		0
Treg_MKI67	TCGA-G3-AAV3	13.7333	0
Treg_MKI67	TCGA-G3-AAV4	0.9		1
Treg_MKI67	TCGA-G3-AAV5	11.8		0
Treg_MKI67	TCGA-G3-AAV6	2.16667	1
Treg_MKI67	TCGA-G3-AAV7	12.0333	0
Treg_MKI67	TCGA-GJ-A3OU	29.3		0
Treg_MKI67	TCGA-GJ-A6C0	1.03333		1
Treg_MKI67	TCGA-GJ-A9DB	2.23333		1
Treg_MKI67	TCGA-HP-A5MZ	3.03333		1
Treg_MKI67	TCGA-HP-A5N0	25.0667		1
Treg_MKI67	TCGA-K7-A5RF	21.0333		0
Treg_MKI67	TCGA-K7-A5RG	17.3		0
Treg_MKI67	TCGA-K7-A6G5	17.0667		0
Treg_MKI67	TCGA-K7-AAU7	11.9667	0
Treg_MKI67	TCGA-KR-A7K0	2.16667		1
Treg_MKI67	TCGA-KR-A7K2	27.6333		0
Treg_MKI67	TCGA-KR-A7K7	31.7	0
Treg_MKI67	TCGA-KR-A7K8	30.2		0
Treg_MKI67	TCGA-LG-A6GG	12.9		0
Treg_MKI67	TCGA-LG-A9QC	14.1667		0
Treg_MKI67	TCGA-LG-A9QD	12.2		0
Treg_MKI67	TCGA-MI-A75C	9.7		0
Treg_MKI67	TCGA-MI-A75E	16.9		0
Treg_MKI67	TCGA-MI-A75G	23.2667		0
Treg_MKI67	TCGA-MI-A75H	24.9		0
Treg_MKI67	TCGA-MI-A75I	21	0
Treg_MKI67	TCGA-MR-A520	7.63333		0
Treg_MKI67	TCGA-MR-A8JO	11		0
Treg_MKI67	TCGA-NI-A4U2	59.7		1
Treg_MKI67	TCGA-NI-A8LF	26.6333		0
Treg_MKI67	TCGA-O8-A75V	17.9333		0
Treg_MKI67	TCGA-PD-A5DF	21.3		1
Treg_MKI67	TCGA-QA-A7B7	3.13333	0
Treg_MKI67	TCGA-RC-A6M3	0	0
Treg_MKI67	TCGA-RC-A6M4	0.733333	0
Treg_MKI67	TCGA-RC-A6M5	0.5		0
Treg_MKI67	TCGA-RC-A6M6	0.3	0
Treg_MKI67	TCGA-RC-A7S9	21.3333	0
Treg_MKI67	TCGA-RC-A7SB	19.6		0
Treg_MKI67	TCGA-RC-A7SF	19.3		0
Treg_MKI67	TCGA-RC-A7SH	15.6		0
Treg_MKI67	TCGA-RC-A7SK	15.7333		0
Treg_MKI67	TCGA-RG-A7D4	36.6	0
Treg_MKI67	TCGA-T1-A6J8	0.766667		0
Treg_MKI67	TCGA-UB-A7MA	28.2667	0
Treg_MKI67	TCGA-UB-A7MB	20.0333	0
Treg_MKI67	TCGA-UB-A7MC	16.6667	0
Treg_MKI67	TCGA-UB-A7MD	1.73333		1
Treg_MKI67	TCGA-UB-A7ME	16.2		0
Treg_MKI67	TCGA-UB-A7MF	7.13333	1
Treg_MKI67	TCGA-UB-AA0U	10.9	0
Treg_MKI67	TCGA-UB-AA0V	10.4667		0
Treg_MKI67	TCGA-WJ-A86L	11.5		0
Treg_MKI67	TCGA-WQ-A9G7	1	0
Treg_MKI67	TCGA-WQ-AB4B	13.1667		0
Treg_MKI67	TCGA-WX-AA44	20.5	0
Treg_MKI67	TCGA-WX-AA46	25.2		0
Treg_MKI67	TCGA-WX-AA47	18.5333		1
Treg_MKI67	TCGA-XR-A8TC	44.6333		0
Treg_MKI67	TCGA-XR-A8TD	34.3333		0
Treg_MKI67	TCGA-XR-A8TE	30.8333		0
Treg_MKI67	TCGA-XR-A8TF	23.1		1
Treg_MKI67	TCGA-XR-A8TG	29.9333	0
Treg_MKI67	TCGA-YA-A8S7	13.7333	1
Treg_MKI67	TCGA-ZP-A9CV	36.2667		1
Treg_MKI67	TCGA-ZP-A9CY	26.0667		0
Treg_MKI67	TCGA-ZP-A9CZ	23.5333	0
Treg_MKI67	TCGA-ZP-A9D0	36.3667		0
Treg_MKI67	TCGA-ZP-A9D1	0.7		0
Treg_MKI67	TCGA-ZP-A9D2	25.5	1
Treg_MKI67	TCGA-ZP-A9D4	13.1667		0
Treg_MKI67	TCGA-ZS-A9CD	46.2		1
Treg_MKI67	TCGA-ZS-A9CE	41.3667		0
Treg_MKI67	TCGA-ZS-A9CF	60	0
Treg_MKI67	TCGA-ZS-A9CG	11.3667		0

## Sheet: Fig.2D
Vessel Type	TNFRSF4+Treg (%Treg)
Non-VETC	6.18557
Non-VETC	36.4261
Non-VETC	1.84502
Non-VETC	0.704846
Non-VETC	15.0602
Non-VETC	21.9794
Non-VETC	33.5211
Non-VETC	3.90805
Non-VETC	17.7665
Non-VETC	25.5814
Non-VETC	15.3846
Non-VETC	4.03226
Non-VETC	21.8487
Non-VETC	25
Non-VETC	21.7962
Non-VETC	20.8333
Non-VETC	40.2954
Non-VETC	8.06452
Non-VETC	14.1836
Non-VETC	3.05344
Non-VETC	16.3793
Non-VETC	16.6948
Non-VETC	46.1074
Non-VETC	62.201
Non-VETC	45.2381
Non-VETC	18.75
Non-VETC	56.6986
Non-VETC	36
Non-VETC	11.1111
Non-VETC	12.7979
Non-VETC	28.2609
Non-VETC	17.8571
Non-VETC	41.8719
Non-VETC	54.023
Non-VETC	15
Non-VETC	38.9549
Non-VETC	28.5714
Non-VETC	44.0678
Non-VETC	14.2857
Non-VETC	15.2141
Non-VETC	0.406504
Non-VETC	27.5148
Non-VETC	45.9016
Non-VETC	15
Non-VETC	35.1425
Non-VETC	40.9091
Non-VETC	37.3737
Non-VETC	21.4924
Non-VETC	30.5668
VETC	14.5038
VETC	3.44203
VETC	6.94864
VETC	21.0797
VETC	13.8107
VETC	31.0526
VETC	31.5534
VETC	44.3966
VETC	48.9559
VETC	61.2167
VETC	64.7482
VETC	47.3389
VETC	28.8136
VETC	24.7706
VETC	74.1509
VETC	56.0209
VETC	71.3376
VETC	0.363636
VETC	0.66918
VETC	0.560396
VETC	0
VETC	40.2106
VETC	63.8478
VETC	58.8737
VETC	14.375
VETC	57.8512
VETC	31.0364
VETC	35.2941
VETC	40.1515
VETC	46.6425
VETC	26.506
VETC	20.8333
VETC	37.2917
VETC	26.4151
VETC	51.4815
VETC	54.0453
VETC	25.431
VETC	30.9015
VETC	38.6581
VETC	41.4292
VETC	26.805
VETC	6.09756
VETC	28.1385
VETC	58.3005
VETC	53.8153
VETC	36.2376
VETC	41.7989
VETC	68.998
VETC	43.6242
VETC	18.3824
VETC	35.6643
VETC	60.4444
VETC	48.2759
VETC	50.9356
VETC	13.6045
VETC	45.6961
VETC	21.6546
VETC	37.3479
VETC	14.5329
VETC	17.1598
VETC	21.7534
VETC	29.1667
VETC	31.2941
VETC	29.252
VETC	25.0795
VETC	37.754

## Sheet: Fig.2E
Vessel Type	Ki67+Treg (%Treg)
Non-VETC	5.15464
Non-VETC	3.78007
Non-VETC	6.64207
Non-VETC	2.81938
Non-VETC	9.26784
Non-VETC	8.80389
Non-VETC	23.662
Non-VETC	20.4598
Non-VETC	11.1675
Non-VETC	38.3721
Non-VETC	0
Non-VETC	13.7097
Non-VETC	21.8487
Non-VETC	0
Non-VETC	16.448
Non-VETC	25
Non-VETC	9.49367
Non-VETC	8.06452
Non-VETC	4.29082
Non-VETC	12.2137
Non-VETC	37.3563
Non-VETC	14.5638
Non-VETC	4.58276
Non-VETC	12.4402
Non-VETC	42.0635
Non-VETC	8.85167
Non-VETC	21.6535
Non-VETC	30
Non-VETC	0
Non-VETC	46.3179
Non-VETC	36.3002
Non-VETC	7.14286
Non-VETC	11.8227
Non-VETC	24.1379
Non-VETC	18.2558
Non-VETC	42.2803
Non-VETC	28.5714
Non-VETC	25.4237
Non-VETC	0
Non-VETC	30.3275
Non-VETC	3.65854
Non-VETC	20.1183
Non-VETC	12.4122
Non-VETC	4.52128
Non-VETC	9.76934
Non-VETC	15.9091
Non-VETC	9.65208
Non-VETC	18.2344
Non-VETC	28.1377
VETC	4.58015
VETC	8.76133
VETC	17.7378
VETC	36.5729
VETC	37.3684
VETC	7.28155
VETC	24.1379
VETC	45.1187
VETC	16.7053
VETC	20.3369
VETC	19.0114
VETC	28.9568
VETC	21.9888
VETC	12.2881
VETC	19.2661
VETC	30
VETC	6.80628
VETC	26.7516
VETC	45.4545
VETC	22.4317
VETC	27.9208
VETC	11.9114
VETC	44.3274
VETC	20.0846
VETC	14.8464
VETC	14.375
VETC	17.3554
VETC	23.6028
VETC	37.2549
VETC	25.7576
VETC	22.5045
VETC	3.61446
VETC	4.16667
VETC	9.58333
VETC	5.66038
VETC	21.6049
VETC	13.5922
VETC	15.5172
VETC	21.3463
VETC	40.2556
VETC	33.6889
VETC	32.2822
VETC	19.5122
VETC	20.3299
VETC	19.5448
VETC	31.8812
VETC	13.7919
VETC	36.9128
VETC	11.3971
VETC	11.8359
VETC	13.986
VETC	21.9259
VETC	17.2414
VETC	14.7609
VETC	33.8008
VETC	13.8151
VETC	18.7613
VETC	19.8591
VETC	43.5567
VETC	8.3045
VETC	36.2426
VETC	26.9252
VETC	28.7634
VETC	17.4118
VETC	14.3955
VETC	27.4108
VETC	27.3702

[truncated: 113 more sheets: Fig.2F, Fig.2G, Fig.2H, Fig.2I, Fig.2J, Fig.3B, Fig.3C, Fig.3D, Fig.3E, Fig.3F, Fig.3G, Fig.3H, Fig.3I, Fig.3K, Fig.4A, Fig.4B, Fig.4C, Fig.4D, Fig.4E, Fig.4F …]
